# Supplementary material for: FGF signaling promotes spreading of fat body precursors necessary for adult adipogenesis in Drosophila
Source: PLoS Biol. 2023 Mar 22;21(3):e3002050. doi: 10.1371/journal.pbio.3002050 (PMC10069774; doi:10.1371/journal.pbio.3002050)
Supplement: S1 Table — (XLSX) [file pbio.3002050.s011.xlsx]

## Sheet: Sheet1
Tabls S1. Detailed genotypes
Figure 1	Adult fat body precursors migrate into the abdomen during metamorphosis
B, E	w / Y ; OK6-GAL4 / UAS-GFP (II)
C, D	w / Y ; OK6-GAL4 / + ; UAS-myr-RFP / +
F	w / Y ; OK6-GAL4 / UAS-GFP (II)
	w / Y ; Cg-GAL4 / + ; UAS-myr-RFP / +
	w / Y ; ppl-GAL4 / + ; UAS-myr-RFP / +
	w twi-GAL4 / Y ; UAS-GFP / + (II)
	w twi-GAL4 / Y ; ay-GAL4 UAS-Flp UAS-GFP / + (II)
	w twi-GAL4 / Y ; ay-GAL4 UAS-Flp UAS-GFP / + ; tub-GAL80ts / +
	w / Y ; UAS-GFP / + ; Mef2-GAL4 / +
	w / Y ; ay-GAL4 UAS-Flp UAS-GFP / + ; Mef2-GAL4 / +
	w / Y ; ay-GAL4 UAS-Flp UAS-GFP / + ; Mef2-GAL4 / tub-GAL80ts
G	w / Y ; ay-GAL4 UAS-Flp UAS-GFP / + ; Mef2-GAL4 / tub-GAL80ts
Figure 2	The GATA transcription factor Serpent is required for amplification of adult fat body precursors
A	w / Y ; OK6-GAL4 / UAS-GFP (II)
B, C	w / Y ; OK6-GAL4 / + (II)
	w / Y ; OK6-GAL4 / +; UAS-w.RNAiTRiP.HMS00017 / +
	w / Y ; OK6-GAL4 / UAS-y.RNAiTH03319.N (II)
	w / Y ; OK6-GAL4 / +; UAS-srp.RNAiTRiP.HMS01298 / +
	w / Y ; OK6-GAL4 / + ; UAS-srp.RNAiTRiP.HMS01083 / +
	w / Y ; OK6-GAL4 / UAS-srp.RNAiv35578 (II)
D, E	w / Y ; OK6-GAL4 / UAS-GFP (II)
	w / Y ; OK6-GAL4 UAS-GFP / + ; UAS-srp.RNAiTRiP.HMS01083 / +
Figure 3	srp mutant clones are underrepresented in the adult fat body
A, B	w / Y ; OK6-GAL4 UAS-mCD8-RFP / UAS-Flp ; FRT82B ub-GFP / FRT82B
	w / Y ; OK6-GAL4 UAS-mCD8-RFP / UAS-Flp ; FRT82B ub-GFP / FRT82B srp01459
Figure 4	Dorsal spreading of adult fat body precursors is governed by contact inhibition of migration
A-E	w / Y ; OK6-GAL4 / UAS-GFP (II)
Figure 5	FGF signaling is required for precursor spreading
A	w / Y ; OK6-GAL4 / + (II)
B	w / Y ; OK6-GAL4 / UAS-htl.RNAiv6692 (II)
	w / Y ; OK6-GAL4 / UAS-htl.RNAiv27180 (II)
C	w / Y ; OK6-GAL4 / UAS-htl.DN.M ; UAS-htl.DN.M / +
D	w / Y ; OK6-GAL4 / + ; UAS-htl.lambda.M / +
E	w / Y ; OK6-GAL4 / + (II)
	w / Y ; OK6-GAL4 / UAS-htl.RNAiv6692 (II)
	w / Y ; OK6-GAL4 / UAS-htl.RNAiv27180 (II)
	w / Y ; OK6-GAL4 / UAS-htl.DN.M ; UAS-htl.DN.M / +
	w / Y ; OK6-GAL4 / + ; UAS-htl.lambda.M / +
	w / Y ; UAS-y.RNAiTH03319.N / + ; act5C-GAL4 / +
	y w / Y ; act5C-GAL4 / UAS-ths.RNAiv24536 (III)
	y w / Y ; UAS-ths.RNAiv102441 / + ; act5C-GAL4 / +
	y w / Y ; UAS-pyr.RNAiTRiP.HMJ30113 / + ; act5C-GAL4 / +
	y w / Y ; UAS-y.RNAiTH03319.N / + ; Pnr-GAL4 / +
	y w / Y ; Pnr-GAL4 / UAS-ths.RNAiv24536 (III)
	y w / Y ; UAS-ths.RNAiv102441 / + ; Pnr-GAL4 / +
F	w / Y ; UAS-GFP / + ; GMR93H07-GAL4 / +
H	y w / Y ; act5C-GAL4 / UAS-ths.RNAiv24536 (III)
	y w / Y ; UAS-ths.RNAiv102441 / + ; act5C-GAL4 / +
I	y w / Y ; UAS-pyr.RNAiTRiP.HMJ30113 / + ; act5C-GAL4 / +
J	y w / Y ; Pnr-GAL4 / UAS-ths.RNAiv24536 (III)
	y w / Y ; UAS-ths.RNAiv102441 / + ; Pnr-GAL4 / +
K, L	w / Y ; thsMI07139-TG4.1 / UAS-GFP ; MKRS / +
M	w / Y ; rn-GAL4 / + (III)
	w / Y ; UAS-ths / + ; rn-GAL4 / +
N	w / Y ; UAS-ths / + ; rn-GAL4 / +
Figure 6	FGF signaling imparts substrate affinity but not directionality during precursor spreading
A, G	w / Y ; OK6-GAL4 UAS-GFP / UAS-htl.DN.M ; UAS-htl.DN.M / +
B	w / Y ; OK6-GAL4 UAS-GFP / + ; UAS-htl.lambda.M / +
C	w / Y ; OK6-GAL4 UAS-GFP / UAS-htl.DN.M ; UAS-htl.DN.M / +
	w / Y ; OK6-GAL4 UAS-GFP / + ; UAS-htl.lambda.M / +
D-F	w / Y ; OK6-GAL4 / UAS-GFP (II)
	w / Y ; OK6-GAL4 UAS-GFP / UAS-htl.DN.M ; UAS-htl.DN.M / +
	w / Y ; OK6-GAL4 UAS-GFP / + ; UAS-htl.lambda.M / +
Figure 7	Adult fat body adipocytes are formed by fusion of precursors after spreading
A	w / Y ; OK6-GAL4 / UAS-GFP (II)
B	w / Y ; OK6-GAL4 (II)
C, E	w / Y; OK6-GAL4 / UAS-mCD8-GFP (II)
D	w / Y ; OK6-GAL4 / UAS-mCD8-RFP ; UAS-nls-GFP / +
F	w / Y ; OK6-GAL4 / UAS-GFP-αTub84B (II)
	w / Y ; Cg-GAL4 / UAS-GFP-αTub84B (II)
Figure 8	The adult fat body buffers circulating fat levels and provides resistance to starvation
A	w / Y; OK6-GAL4 / +
	w / Y ; OK6-GAL4 / +; UAS-w.RNAiTRiP.HMS00017 / +
	w / Y ; OK6-GAL4 / UAS-y.RNAiTH03319.N (II)
	w / Y; OK6-GAL4 / + ; UAS-srp.RNAiTRiP.HMS01083 / +
	w / Y ; OK6-GAL4 / UAS-htl.RNAiv6692 (II)
B, C	w / Y
D, E	w / Y ; UAS-mCherry.Atg8a / + ; BM-40-SPARC-GAL4 / +
F	w / Y ; OK6-GAL4 / + ; elav-GAL80 / +
	w / Y ; OK6-GAL4 / UAS-htl.RNAiv6692 ; elav-GAL80 / +
	w / Y ; OK6-GAL4 / UAS-htl.RNAiv27180 ; elav-GAL80 / +
	w / Y ; OK6-GAL4 / + ; elav-GAL80 / UAS-srp.RNAiTRiP.HMS01298
	w / Y ; OK6-GAL4 / UAS-srp.RNAiv35578 ; elav-GAL80 / +
	w ; OK6-GAL4 / + ; elav-GAL80 / +
	w ; OK6-GAL4 / UAS-htl.RNAiv6692 ; elav-GAL80 / +
	w ; OK6-GAL4 / UAS-htl.RNAiv27180 ; elav-GAL80 / +
	w / y sc v sev ; OK6-GAL4 / + ; elav-GAL80 / UAS-srp.RNAiTRiP.HMS01298
	w ; OK6-GAL4 / UAS-srp.RNAiv35578 ; elav-GAL80 / +
Video S1	Migration of adult fat body precursors into the abdomen
	w / Y ; OK6-GAL4 / UAS-GFP (II)
Video S2	Proliferation of early adult fat body precursors
	w / Y ; OK6-GAL4 / UAS-GFP (II)
	w / Y ; OK6-GAL4 UAS-GFP / + ; UAS-srp.RNAiTRiP.HMS01083 / +
Video S3	Spreading of adult fat body precursors
	w / Y ; OK6-GAL4 / UAS-GFP (II)
Video S4	Expression of htl-GAL4 in adult fat body precursors
	w / Y ; UAS-GFP / + ; GMR93H07-GAL4 / +
Video S5	Spreading of htlDN and htlCA adult fat body precursors
	w / Y ; OK6-GAL4 UAS-GFP / UAS-htl.DN.M ; UAS-htl.DN.M / +
	w / Y ; OK6-GAL4 UAS-GFP / + ; UAS-htl.lambda.M / +
Video S6	Detachment of htlDN adult fat body precursors
	w / Y ; OK6-GAL4 UAS-GFP / UAS-htl.DN.M ; UAS-htl.DN.M / +
Video S7	Fusion of adult fat body precursors
	w / Y ; OK6-GAL4 / UAS-mCD8-RFP ; UAS-nls-GFP / +
Fig S1	Srp is required for amplification of adult fat body precursors
A, B	w / Y ; OK6-GAL4 / UAS-GFP (II)
	w / Y ; OK6-GAL4 / + ; UAS-srp.RNAiTRiP.HMS01298 / +
C	w / Y ; OK6-GAL4 / UAS-GFP (II)
	w / Y ; OK6-GAL4 UAS-GFP / + ; UAS-srp.RNAiTRiP.HMS01298 / +
	w / Y ; OK6-GAL4 UAS-GFP / UAS-htl.RNAiv6692 (II)
D	w / Y ; OK6-GAL4 / UAS-GFP (II)
	w / Y ; OK6-GAL4 / UAS-GFP ; UAS-srp.RNAiTRiP.HMS01298 / +
	w / Y ; OK6-GAL4 UAS-GFP/ UAS-htl.RNAiv6692 (II)
	w / Y ; OK6-GAL4 UAS-GFP/ UAS-htl.RNAiv27180 (II)
	w / Y ; OK6-GAL4 UAS-GFP / UAS-htl.DN.M ; UAS-htl.DN.M / +
E	w / Y ; OK6-GAL4 / + ; UAS-p35 / +
	w / Y ; OK6-GAL4 / + ; UAS-srp.RNAiTRiP.HMS01298 / UAS-p35
	w / Y ; OK6-GAL4 / UAS-htl.RNAiv6692 ; UAS-p35 / +
F	w / Y ; OK6-GAL4 / + ; UAS-p35 / +
	w / Y ; OK6-GAL4 / + ; UAS-srp.RNAiTRiP.HMS01298 / +
	w / Y ; OK6-GAL4 / + ; UAS-srp.RNAiTRiP.HMS01298 / UAS-p35
	w / Y ; OK6-GAL4 / UAS-htl.RNAiv6692 (II)
	w / Y ; OK6-GAL4 / UAS-htl.RNAiv6692 ; UAS-p35 / +
G	w / Y ; OK6-GAL4 UAS-mCD8-RFP / UAS-Flp; FRT82B ub-GFP / FRT82B srp01459
Fig S2	RNAi controls and pyr-GAL4 expression
A	w / Y ; UAS-y.RNAiTH03319.N / + ; act5C-GAL4 / +
	y w / Y ; UAS-y.RNAiTH03319.N / + ; Pnr-GAL4 / +
B, C	y w / Y ; pyrCR01744-TG4.2 / UAS-GFP (II)
Fig S3	FUCCI monitoring of cell cycle stage in adult fat body precursors and mature adult adipocytes
	w / Y ; OK6-GAL4 UAS-GFP-E2F1 UAS-mRFP.nls-CycB / + (II)
	w / Y ; Cg-GAL4 / UAS-GFP-E2F1 UAS-mRFP.nls-CycB (II)
