# Supplementary material for: FGF signaling promotes spreading of fat body precursors necessary for adult adipogenesis in Drosophila
Source: PLoS Biol. 2023 Mar 22;21(3):e3002050. doi: 10.1371/journal.pbio.3002050 (PMC10069774; doi:10.1371/journal.pbio.3002050)
Supplement: S1 File — (XLSX) [file pbio.3002050.s012.xlsx]

## Sheet: BRW simulator
Displacement angle symmetric DV axis (DEG)	-90 to -60	-60 to -30	-30 to 0	30 to 0	60 to 30	90 to 60	90 to 60	60 to 30	30 to 0	-30 to 0	-60 to -30	-90 to -60
Displacement angle (DEG)	270-300	300-330	330-360	0-30	30-60	60-90	90-120	120-150	150-180	180-210	210-240	240-270
Interval center (DEG)	285	315	345	15	45	75	105	135	165	195	225	255
Observed 4 min freq	0.05575	0.059	0.06855	0.08965	0.10525	0.1218	0.1218	0.10525	0.08965	0.06855	0.059	0.05575
Observed 4 min cum freq	0.05575	0.11475	0.1833	0.27295	0.3782	0.5	0.6218	0.72705	0.8167	0.88525	0.94425	1
SIMULATOR	Displacement angle (4 min interval)	Position X	Position Y
t0	NA	0	0
t1	135	-0.707107	0.707107										Displacement angle t15	Displacement angle t150
t2	75	-0.448288	1.67303									ATAN2	144.896	80.5317
t3	105	-0.707107	2.63896									ATAN	-35.1039	80.5317
t4	195	-1.67303	2.38014
t5	345	-0.707107	2.12132
t6	75	-0.448288	3.08725
t7	165	-1.41421	3.34607
t8	225	-2.12132	2.63896
t9	225	-2.82843	1.93185
t10	345	-1.8625	1.67303
t11	225	-2.56961	0.965926
t12	285	-2.31079	0
t13	135	-3.0179	0.707107
t14	135	-3.725	1.41421
t15	45	-3.0179	2.12132
t16	15	-2.05197	2.38014
t17	255	-2.31079	1.41421
t18	105	-2.56961	2.38014
t19	135	-3.27671	3.08725
t20	135	-3.98382	3.79435
t21	45	-3.27671	4.50146
t22	15	-2.31079	4.76028
t23	195	-3.27671	4.50146
t24	105	-3.53553	5.46739
t25	105	-3.79435	6.43331
t26	75	-3.53553	7.39924
t27	135	-4.24264	8.10634
t28	285	-3.98382	7.14042
t29	45	-3.27671	7.84752
t30	195	-4.24264	7.58871
t31	345	-3.27671	7.32989
t32	255	-3.53553	6.36396
t33	195	-4.50146	6.10514
t34	45	-3.79435	6.81225
t35	15	-2.82843	7.07107
t36	105	-3.08725	8.03699
t37	105	-3.34607	9.00292
t38	195	-4.31199	8.7441
t39	135	-5.0191	9.45121
t40	105	-5.27792	10.4171
t41	315	-4.57081	9.71003
t42	105	-4.82963	10.676
t43	315	-4.12252	9.96885
t44	255	-4.38134	9.00292
t45	15	-3.41542	9.26174
t46	345	-2.44949	9.00292
t47	15	-1.48356	9.26174
t48	15	-0.517638	9.52056
t49	105	-0.776457	10.4865
t50	105	-1.03528	11.4524
t51	75	-0.776457	12.4183
t52	75	-0.517638	13.3843
t53	345	0.448288	13.1254
t54	165	-0.517638	13.3843
t55	285	-0.258819	12.4183
t56	105	-0.517638	13.3843
t57	345	0.448288	13.1254
t58	345	1.41421	12.8666
t59	75	1.67303	13.8325
t60	285	1.93185	12.8666
t61	75	2.19067	13.8325
t62	45	2.89778	14.5397
t63	135	2.19067	15.2468
t64	75	2.44949	16.2127
t65	225	1.74238	15.5056
t66	165	0.776457	15.7644
t67	285	1.03528	14.7985
t68	75	1.2941	15.7644
t69	345	2.26002	15.5056
t70	135	1.55291	16.2127
t71	135	0.845807	16.9198
t72	195	-0.120118	16.661
t73	75	0.138701	17.6269
t74	15	1.10463	17.8857
t75	345	2.07055	17.6269
t76	45	2.77766	18.334
t77	345	3.74358	18.0752
t78	105	3.48477	19.0411
t79	165	2.51884	19.2999
t80	345	3.48477	19.0411
t81	345	4.45069	18.7823
t82	15	5.41662	19.0411
t83	15	6.38254	19.2999
t84	195	5.41662	19.0411
t85	255	5.1578	18.0752
t86	15	6.12372	18.334
t87	165	5.1578	18.5928
t88	285	5.41662	17.6269
t89	75	5.67544	18.5928
t90	105	5.41662	19.5588
t91	285	5.67544	18.5928
t92	165	4.70951	18.8516
t93	255	4.45069	17.8857
t94	45	5.1578	18.5928
t95	225	4.45069	17.8857
t96	195	3.48477	17.6269
t97	105	3.22595	18.5928
t98	75	3.48477	19.5588
t99	285	3.74358	18.5928
t100	345	4.70951	18.334
t101	255	4.45069	17.3681
t102	195	3.48477	17.1093
t103	15	4.45069	17.3681
t104	315	5.1578	16.661
t105	285	5.41662	15.695
t106	165	4.45069	15.9539
t107	255	4.19187	14.9879
t108	225	3.48477	14.2808
t109	45	4.19187	14.9879
t110	195	3.22595	14.7291
t111	345	4.19187	14.4703
t112	45	4.89898	15.1774
t113	165	3.93305	15.4362
t114	45	4.64016	16.1433
t115	285	4.89898	15.1774
t116	315	5.60609	14.4703
t117	105	5.34727	15.4362
t118	75	5.60609	16.4022
t119	105	5.34727	17.3681
t120	345	6.31319	17.1093
t121	195	5.34727	16.8504
t122	135	4.64016	17.5576
t123	105	4.38134	18.5235
t124	75	4.64016	19.4894
t125	135	3.93305	20.1965
t126	15	4.89898	20.4553
t127	105	4.64016	21.4213
t128	105	4.38134	22.3872
t129	165	3.41542	22.646
t130	135	2.70831	23.3531
t131	285	2.96713	22.3872
t132	345	3.93305	22.1284
t133	105	3.67423	23.0943
t134	15	4.64016	23.3531
t135	255	4.38134	22.3872
t136	105	4.12252	23.3531
t137	105	3.8637	24.319
t138	75	4.12252	25.285
t139	105	3.8637	26.2509
t140	195	2.89778	25.9921
t141	105	2.63896	26.958
t142	75	2.89778	27.9239
t143	15	3.8637	28.1827
t144	105	3.60488	29.1487
t145	315	4.31199	28.4416
t146	15	5.27792	28.7004
t147	165	4.31199	28.9592
t148	75	4.57081	29.9251
t149	345	5.53674	29.6663
t150	225	4.82963	28.9592

## Sheet: 100 simulations
100 simulations (ATAN2)	Displacement angle			Angle conversion (symmetric to DV axis)	Displacement angle				Displacement angle distribution after 100 simulations
Simulation #	t15 (1 h)	t150 (10 h)			t15 (1 h)	t150 (10 h)		angle interval	BIN	t15 (1 h)	t150 (10 h)
1	35.6014	92.6283			35.6014	87.3717		-90 to -60	-60	0.01	0
2	123.138	109.857			56.8615	70.143		-60 to -30	-30	0.01	0
3	60	56.5457			60	56.5457		-30 to 0	0	0.08	0
4	80.5182	87.0764			80.5182	87.0764		0 to 30	30	0.13	0
5	64.6289	99.6828			64.6289	80.3172		30 to 60	60	0.28	0.04
6	108.435	60.6312			71.5651	60.6312		60 to 90	90	0.49	0.96
7	84.1679	99.2167			84.1679	80.7833		SUM		1	1
8	123.435	110.134			56.5651	69.8657
9	91.546	81.6533			88.454	81.6533
10	107.374	80.2322			72.6263	80.2322
11	94.1066	94.0487			85.8934	85.9513
12	6.20602	82.8902			6.20602	82.8902
13	86.9325	95.8279			86.9325	84.1721
14	115.893	89.9509			64.1066	89.9509
15	113.262	93.2141			66.738	86.7859
16	131.31	101.862			48.6901	78.1385
17	-15	51.3942			-15	51.3942
18	60	99.28			60	80.72
19	38.794	102.315			38.794	77.6852
20	117.484	86.6957			62.516	86.6957
21	-18.4349	87.8676			-18.4349	87.8676
22	93.9022	114.723			86.0978	65.2772
23	-160.208	101.449			-19.7922	78.551
24	96.8014	119.036			83.1986	60.9638
25	73.1868	77.0759			73.1868	77.0759
26	117.155	104.839			62.8447	75.1608
27	105	76.5035			75	76.5035
28	116.31	91.3288			63.6901	88.6712
29	125.687	94.1941			54.3128	85.8059
30	80.1039	95.9876			80.1039	84.0124
31	101.098	101.656			78.9022	78.3438
32	84.8961	87.8676			84.8961	87.8676
33	131.787	116.932			48.2128	63.0675
34	35.8667	89.3317			35.8667	89.3317
35	75	112.533			75	67.4671
36	118.898	95.0818			61.1021	84.9182
37	75	69.1725			75	69.1725
38	90	94.6256			90	85.3744
39	-7.52243	81.634			-7.52243	81.634
40	-162.507	119.755			-17.4928	60.2451
41	142.189	104.083			37.8111	75.917
42	128.171	83.3612			51.8286	83.3612
43	-150	108.544			-30	71.4562
44	155.867	84.344			24.1333	84.344
45	145.893	90.0343			34.1066	89.9657
46	165	90.2844			15	89.7156
47	148.768	111.725			31.2315	68.2746
48	110.359	73.4659			69.641	73.4659
49	-135	69.1391			-45	69.1391
50	99.2286	109.456			80.7714	70.5442
51	114.133	74.7877			65.8667	74.7877
52	-105	59.5723			-75	59.5723
53	122.771	68.369			57.2289	68.369
54	173.794	82.8131			6.20602	82.8131
55	76.8132	92.8806			76.8132	87.1194
56	89.0362	77.0446			89.0362	77.0446
57	75	70.1656			75	70.1656
58	67.722	66.879			67.722	66.879
59	176.932	110.789			3.06754	69.2105
60	112.965	94.7447			67.0351	85.2553
61	23.794	77.6408			23.794	77.6408
62	94.2347	87.5238			85.7653	87.5238
63	25.8934	75.8227			25.8934	75.8227
64	162.048	101.853			17.9519	78.1471
65	129.896	97.1889			50.1039	82.8111
66	53.794	79.8023			53.794	79.8023
67	129.133	96.1763			50.8667	83.8237
68	87.6263	60.4473			87.6263	60.4473
69	69.8961	68.3131			69.8961	68.3131
70	97.4294	97.0887			82.5706	82.9113
71	15	82.3693			15	82.3693
72	165	105.099			15	74.9011
73	62.3737	80.8321			62.3737	80.8321
74	142.369	110.055			37.6307	69.9446
75	120	87.0442			60	87.0442
76	48.5924	80.3051			48.5924	80.3051
77	96.738	89.0848			83.262	89.0848
78	43.1868	108.213			43.1868	71.7872
79	89.2824	99.7518			89.2824	80.2482
80	138.068	136.208			41.9325	43.7917
81	59.5773	93.9965			59.5773	86.0035
82	101.932	71.6498			78.0675	71.6498
83	37.4776	81.423			37.4776	81.423
84	86.5651	75.5232			86.5651	75.5232
85	80.1039	96.5707			80.1039	83.4293
86	97.3693	80.7451			82.6307	80.7451
87	55.3711	94.7013			55.3711	85.2987
88	58.1868	108.193			58.1868	71.8075
89	-150	79.3577			-30	79.3577
90	98.794	108.297			81.206	71.7028
91	61.8132	87.4005			61.8132	87.4005
92	91.2868	85.8644			88.7132	85.8644
93	55.3711	88.1868			55.3711	88.1868
94	96.206	92.0062			83.794	87.9938
95	36.206	91.8193			36.206	88.1807
96	29.1437	101.866			29.1437	78.1337
97	153.986	83.5949			26.0139	83.5949
98	-165	95.5461			-15	84.4539
99	176.565	87.8156			3.43495	87.8156
100	82.3693	78.8021			82.3693	78.8021
