# Supplementary material for: FGF signaling promotes spreading of fat body precursors necessary for adult adipogenesis in Drosophila
Source: PLoS Biol. 2023 Mar 22;21(3):e3002050. doi: 10.1371/journal.pbio.3002050 (PMC10069774; doi:10.1371/journal.pbio.3002050)
Supplement: S1 Data — (XLSX) [file pbio.3002050.s013.xlsx]

## Sheet: Fig. 2C
Quantification of adult fat body reduction upon srp knock down
BODIPY Area measurements (μm2)													Fat body coverage ratio summary
Wild type														Wild type	OK6>whitei (HMS00017)	OK6>y i (TH03319.N)	OK6>srpi (HMS01298)	OK6>srpi (HMS01083)	OK6>srpi (v35578)
	total	fat body	total	fat body	total	fat body	total	fat body	total	fat body			Group1	84.1767	89.1821	84.3429	20.4246	17.2809	16.3064
	553989	466330	547045	467053	563063	477541	561996	510110	540886	454269			Group2	85.3776	84.1078	87.9368	14.6864	12.8138	35.0557
													Group3	84.8112	83.6459	88.4137	22.4313	12.588	31.7195
fat body coverage ratio		0.841767		0.853776		0.848112		0.907677		0.839861			Group4	90.7677	89.462	90.2821	16.4673	22.8291	31.5343
													Group5	83.9861	87.4234	85.0786	26.039	16.6196	35.3656
													mean	85.8239	86.7642	87.2108	20.0097	16.4263	29.9963
													p value		0.6081	0.7936	< 0.0001	< 0.0001	< 0.0001
OK6>whitei (HMS00017)
	total	fat body	total	fat body	total	fat body	total	fat body	total	fat body
	522416	465902	537699	452247	538750	450642	566295	506619	560246	489786
fat body coverage ratio		0.891821		0.841078		0.836459		0.89462		0.874234
OK6>yellow i (TH03319.N)
	total	fat body	total	fat body	total	fat body	total	fat body	total	fat body
	563319	475119	585012	514441	549742	486047	583733	527006	558214	474920
fat body coverage ratio		0.843429		0.879368		0.884137		0.902821		0.850786
OK6>srpi (HMS01298)
	total	fat body	total	fat body	total	fat body	total	fat body	total	fat body
	514843	12366.8	556095	45685.4	565597	23883.6	589105	13650.2	546587	3775.01
		9036.9		5566.41		17416.5		14496.4		7362.39
		30755.9		7167.69		16255.3		4565.87		47499.2
		3827.43		23250.8		3368.55		4978.57		5615.09
		4339.56				1469.4		1891.25		13539.1
		44827.9				16066.5		3735.07		7602.86
						16128.9		20357.8		56932.2
						32282.3		720.139
								15091.7
								17522.6
	514843	105154	556095	81670.3	565597	126871	589105	97009.5	546587	142326
fat body coverage ratio		0.204246		0.146864		0.224313		0.164673		0.26039
OK6>srpi (HMS01083)
	total	fat body	total	fat body	total	fat body	total	fat body	total	fat body
	548651	46990	554087	12936.3	505039	47300.8	567087	24839.6	559714	11712.8
		47822.1		19659.7		2160.42		12497.4		24442.7
				18935.4		3533.3		28323.4		3991.76
				14656.1		4957.35		50785.8		17176.8
				4812.16		3940.59		13014.5		13976.4
						1681.99				21721.5
	548651	94812.1	554087	70999.7	505039	63574.4	567087	129461	559714	93021.9
fat body coverage ratio		0.172809		0.128138		0.12588		0.228291		0.166196
OK6>srpi (v35578)
	total	fat body	total	fat body	total	fat body	total	fat body	total	fat body
	572596	71352	486178	44766.8	564741	61169.4	565576	100101	561344	23160.1
		5121.68		50857.8		42167		9931.35		72811.4
		13720.5		26610.6		25311		68318.8		26400.1
		3175.52		48198.2		50485.9				31475.2
										44675.7
	572596	93369.7	486178	170433	564741	179133	565576	178351	561344	198523
fat body coverage ratio		0.163064		0.350557		0.317195		0.315343		0.353656

## Sheet: Fig. 2E
Cell number changes for wild type and srp RNAi in OK6-Gal4 UAS-GFPcells
	Wild type			OK6>srp i (HMS01298)
	30 h APF	36 h APF		30 h APF	36 h APF
Group 1	220	381	Group 1	172	217
Group 2	347	522	Group 2	128	137
Group 3	385	578	Group 3	170	189

## Sheet: Fig. 3B
GFP-positive and GFP-negative nuclei numbers (wild type control or srp mutant clones) in adult fat body dissected at 70 h APF or two days after eclosion.
70h APF	(p=0.0001)
Wild Type	positive	negative	total	% GFP-negative nuclei
1	86	78	164	47.561
2	56	47	103	45.6311
3	47	33	80	41.25
4	38	26	64	40.625
5	53	34	87	39.0805
srp01549	positive	negative	total	% GFP-negative nuclei
1	70	14	84	16.6667
2	98	37	135	27.4074
3	73	29	102	28.4314
4	75	18	93	19.3548
5	86	18	104	17.3077
6	67	27	94	28.7234
7	137	70	207	33.8164
8	54	11	65	16.9231
Adult	(p=0.0084)
Wild Type	positive	negative	total	% GFP-negative nuclei
1	56	14	70	20
2	66	18	84	21.4286
3	56	18	74	24.3243
4	60	24	84	28.5714
5	86	34	120	28.3333
6	38	44	82	53.6585
7	44	39	83	46.988
8	88	26	114	22.807
9	29	22	51	43.1373
srp01549	positive	negative	total	% GFP-negative nuclei
1	114	16	130	12.3077
2	136	11	147	7.48299
3	106	26	132	19.697
4	103	42	145	28.9655
5	95	11	106	10.3774
6	82	23	105	21.9048
7	120	8	128	6.25

## Sheet: Fig. 4E 4-min interval
Position X	Position Y	Unit	Time	TrackID	X change	Y change	Angle	A/P axis Angle
631.268	59.4101	µm	1	1000749496
629.815	57.3513	µm	2	1000749496	-1.453	-2.0588	-125.213	35.2126
628.191	58.3314	µm	3	1000749496	-1.62402	0.980103	148.889	58.8889		Angle column represents the absolute angle obtained from original data, while A/P axis Angle is the final angle used in figures.
625.158	62.2812	µm	4	1000749496	-3.03296	3.9498	127.52	37.5198		direction	-90 to -60	-60 to -30	-30 to 0	0 to 30	30 to 60	60 to 90	sum
620.871	64.0562	µm	5	1000749496	-4.28705	1.775	157.509	67.5086		number	2555	2655	3138	4096	4800	5591	22835
619.884	59.4445	µm	6	1000749496	-0.987	-4.6117	-102.08	12.0802		percentage(%)	11.189	11.6269	13.7421	17.9374	21.0204	24.4843
620.756	56.2724	µm	7	1000749496	0.872009	-3.1721	-74.6291	-15.3709
621.266	58.6902	µm	8	1000749496	0.51001	2.4178	78.0887	-11.9113
622.457	58.1112	µm	9	1000749496	1.19098	-0.579002	-25.927	-64.073
622.418	60.3013	µm	10	1000749496	-0.0389404	2.1901	91.0186	1.01862
623.691	64.9449	µm	11	1000749496	1.27295	4.6436	74.6701	-15.3299
483.243	62.2872	µm	1	1000749498	-140.448	-2.6577	-178.916	88.9159
480.896	55.6116	µm	2	1000749498	-2.34702	-6.6756	-109.371	19.3707
477.083	57.6843	µm	4	1000749498	-3.81299	2.0727	151.472	61.472
484.588	57.7704	µm	6	1000749498	7.505	0.0861015	0.6573	-89.3427
488.15	58.505	µm	7	1000749498	3.56198	0.7346	11.6529	-78.3471
490.032	56.259	µm	8	1000749498	1.88202	-2.246	-50.039	-39.961
499.053	51.9287	µm	9	1000749498	9.021	-4.3303	-25.6421	-64.3579
498.663	53.1906	µm	10	1000749498	-0.390015	1.2619	107.175	17.1748
497.615	56.0245	µm	11	1000749498	-1.048	2.8339	110.295	20.2949
501.891	54.8157	µm	12	1000749498	4.276	-1.2088	-15.7853	-74.2147
604.247	80.5352	µm	1	1000749527	102.356	25.7195	14.105	-75.895
608.841	78.7337	µm	2	1000749527	4.59399	-1.8015	-21.4122	-68.5878
609.046	76.3463	µm	3	1000749527	0.205017	-2.38741	-85.0918	-4.9082
608.275	74.8866	µm	4	1000749527	-0.770996	-1.4597	-117.842	27.8425
607.88	76.9232	µm	5	1000749527	-0.39502	2.03661	100.977	10.9768
607.531	77.7754	µm	6	1000749527	-0.348999	0.852196	112.271	22.2705
603.942	81.4672	µm	7	1000749527	-3.58899	3.6918	134.191	44.191
602.287	81.3874	µm	8	1000749527	-1.65503	-0.0798035	-177.239	87.2394
600.765	80.7347	µm	9	1000749527	-1.52197	-0.652695	-156.788	66.788
598.699	80.0958	µm	10	1000749527	-2.06604	-0.638901	-162.816	72.8163
593.537	78.8898	µm	11	1000749527	-5.16199	-1.206	-166.85	76.8498
590.361	84.3889	µm	12	1000749527	-3.17596	5.4991	120.008	30.0083
584.856	85.6368	µm	13	1000749527	-5.505	1.2479	167.228	77.2278
578.386	85.5865	µm	14	1000749527	-6.47003	-0.0503006	-179.555	89.5546
575.033	85.7285	µm	15	1000749527	-3.35297	0.141998	177.575	87.575
570.815	84.1107	µm	16	1000749527	-4.21802	-1.6178	-159.016	69.016
570.006	81.965	µm	17	1000749527	-0.809021	-2.14571	-110.659	20.6585
569.375	79.8632	µm	18	1000749527	-0.630981	-2.1018	-106.71	16.7103
569.169	78.4301	µm	19	1000749527	-0.205994	-1.4331	-98.1797	8.17968
567.762	73.3986	µm	20	1000749527	-1.40698	-5.0315	-105.623	15.6228
568.691	69.5941	µm	21	1000749527	0.928955	-3.8045	-76.2784	-13.7216
567.435	67.0229	µm	22	1000749527	-1.25598	-2.5712	-116.035	26.0346
564.948	61.8256	µm	23	1000749527	-2.487	-5.1973	-115.572	25.5719
564.832	61.8308	µm	24	1000749527	-0.116028	0.00519943	177.434	87.4342
561.54	59.6306	µm	25	1000749527	-3.29199	-2.2002	-146.243	56.2433
558.956	59.8166	µm	26	1000749527	-2.58398	0.186001	175.883	85.8828
550.142	60.0952	µm	27	1000749527	-8.81396	0.278599	178.19	88.1896
546.149	60.0663	µm	28	1000749527	-3.99304	-0.0289001	-179.585	89.5853
539.412	59.746	µm	29	1000749527	-6.737	-0.320301	-177.278	87.278
532.165	67.408	µm	30	1000749527	-7.24701	7.662	133.406	43.4056
526.323	70.6958	µm	31	1000749527	-5.84198	3.2878	150.63	60.6297
520.171	71.4594	µm	32	1000749527	-6.15198	0.763596	172.925	82.9245
511.052	73.1151	µm	33	1000749527	-9.11902	1.6557	169.709	79.7092
508.351	75.9446	µm	34	1000749527	-2.70099	2.82951	133.669	43.6688
502.535	75.5351	µm	35	1000749527	-5.81601	-0.4095	-175.973	85.9725
494.059	76.1919	µm	36	1000749527	-8.47601	0.656799	175.569	85.5691
493.827	77.5321	µm	37	1000749527	-0.231995	1.34019	99.8209	9.82087
498.986	86.7078	µm	38	1000749527	5.159	9.1757	60.6533	-29.3467
500.473	91.765	µm	39	1000749527	1.487	5.0572	73.6148	-16.3852
504.376	93.7886	µm	40	1000749527	3.90302	2.0236	27.4054	-62.5946
511.004	99.3818	µm	41	1000749527	6.62799	5.5932	40.1602	-49.8398
512.255	100.386	µm	42	1000749527	1.25101	1.0042	38.7546	-51.2454
515.022	102.67	µm	43	1000749527	2.76697	2.284	39.538	-50.462
514.778	103.498	µm	44	1000749527	-0.243958	0.828003	106.417	16.4167
514.51	112.049	µm	45	1000749527	-0.268005	8.551	91.7952	1.79518
513.331	115.022	µm	46	1000749527	-1.17902	2.973	111.632	21.632
511.623	118.702	µm	47	1000749527	-1.70801	3.68	114.898	24.8975
513.637	127.005	µm	48	1000749527	2.01404	8.30299	76.3652	-13.6348
520.198	133.62	µm	49	1000749527	6.56097	6.615	45.2349	-44.7651
522.817	138.145	µm	50	1000749527	2.61902	4.52501	59.9383	-30.0617
523.199	138.644	µm	51	1000749527	0.381958	0.498993	52.5675	-37.4325
522.109	140.388	µm	52	1000749527	-1.08997	1.744	122.005	32.0045
517.318	146.198	µm	53	1000749527	-4.79102	5.81	129.51	39.5095
511.748	146.598	µm	54	1000749527	-5.57001	0.400009	175.892	85.8924
504.696	146.186	µm	55	1000749527	-7.05197	-0.412003	-176.656	86.6564
498.716	147.526	µm	56	1000749527	-5.98001	1.34	167.37	77.3698
488.019	147.146	µm	57	1000749527	-10.697	-0.380005	-177.965	87.9655
485.498	145.245	µm	58	1000749527	-2.52103	-1.901	-142.982	52.9816
482.516	145.892	µm	59	1000749527	-2.98199	0.647003	167.758	77.7583
482.429	147.6	µm	60	1000749527	-0.0870056	1.70801	92.9161	2.91612
486.434	159.173	µm	61	1000749527	4.005	11.573	70.9111	-19.0889
486.803	171.543	µm	62	1000749527	0.369019	12.37	88.2913	-1.70873
487.427	177.035	µm	63	1000749527	0.623993	5.492	83.5179	-6.48206
480.509	185.729	µm	64	1000749527	-6.918	8.694	128.51	38.51
476.171	192.714	µm	65	1000749527	-4.33801	6.985	121.842	31.8422
474.401	197.077	µm	66	1000749527	-1.76999	4.36299	112.082	22.0815
475.613	199.586	µm	67	1000749527	1.21201	2.509	64.2165	-25.7835
475.398	205.539	µm	68	1000749527	-0.214996	5.953	92.0684	2.06837
475.162	212.317	µm	69	1000749527	-0.236023	6.778	91.9943	1.99434
477.399	225.056	µm	70	1000749527	2.237	12.739	80.0403	-9.95974
476.493	234.516	µm	71	1000749527	-0.905975	9.46001	95.4705	5.47048
474.762	238.614	µm	72	1000749527	-1.73102	4.09799	112.9	22.8995
475.877	237.81	µm	73	1000749527	1.11502	-0.804001	-35.794	-54.206
472.885	239.708	µm	74	1000749527	-2.992	1.89799	147.611	57.6108
475.783	242.257	µm	75	1000749527	2.89798	2.54901	41.3343	-48.6657
473.986	246.844	µm	76	1000749527	-1.797	4.58699	111.393	21.3932
472.722	251.295	µm	77	1000749527	-1.26401	4.451	105.854	15.8536
465.671	251.989	µm	78	1000749527	-7.05099	0.694	174.379	84.3787
456.209	256.776	µm	79	1000749527	-9.46198	4.787	153.164	63.1642
453.658	259.879	µm	80	1000749527	-2.55103	3.103	129.424	39.4242
452.337	261.632	µm	81	1000749527	-1.32098	1.75299	127	37.0002
450.257	258.378	µm	82	1000749527	-2.08002	-3.254	-122.587	32.5875
446.493	252.531	µm	83	1000749527	-3.76398	-5.84698	-122.771	32.7713
445.775	251.234	µm	84	1000749527	-0.718018	-1.29701	-118.969	28.9686
441.498	247.871	µm	85	1000749527	-4.27701	-3.36299	-141.822	51.8222
436.991	248.02	µm	86	1000749527	-4.50699	0.149002	178.106	88.1065
437.283	247.825	µm	87	1000749527	0.291992	-0.195007	-33.737	-56.263
439.508	246.104	µm	88	1000749527	2.22501	-1.72099	-37.7212	-52.2788
445.732	241.66	µm	89	1000749527	6.224	-4.444	-35.5272	-54.4728
448.086	243.211	µm	90	1000749527	2.354	1.55099	33.3799	-56.6201
449.686	244.319	µm	91	1000749527	1.60001	1.108	34.7025	-55.2975
448.652	246.693	µm	92	1000749527	-1.034	2.37399	113.536	23.5356
449.37	250.683	µm	93	1000749527	0.717987	3.99001	79.799	-10.201
448.235	257.922	µm	94	1000749527	-1.13501	7.239	98.9109	8.91091
456.901	271.708	µm	97	1000749527	8.66602	13.786	57.8461	-32.1539
458.101	272.559	µm	98	1000749527	1.20001	0.850983	35.3422	-54.6578
461.593	272.301	µm	99	1000749527	3.49197	-0.257996	-4.22548	-85.7745
464.612	271.431	µm	100	1000749527	3.01901	-0.869995	-16.0755	-73.9245
466.123	273.064	µm	101	1000749527	1.51099	1.633	47.2224	-42.7776
468.103	273.632	µm	102	1000749527	1.98001	0.567993	16.0063	-73.9937
470.197	273.758	µm	103	1000749527	2.09399	0.126007	3.44365	-86.5564
471.379	273.071	µm	104	1000749527	1.18201	-0.686981	-30.1651	-59.8349
472.996	273.699	µm	105	1000749527	1.617	0.627991	21.2245	-68.7755
479.192	274.802	µm	106	1000749527	6.19598	1.103	10.0939	-79.9061
485.368	280.161	µm	107	1000749527	6.17603	5.35901	40.9486	-49.0514
488.967	285.7	µm	108	1000749527	3.599	5.539	56.986	-33.014
493.262	287.655	µm	109	1000749527	4.29498	1.95499	24.474	-65.526
495.405	289.482	µm	110	1000749527	2.14301	1.827	40.4489	-49.5511
498.126	287.886	µm	111	1000749527	2.72101	-1.59601	-30.3938	-59.6062
499.512	289.825	µm	112	1000749527	1.38599	1.93903	54.4434	-35.5566
495.787	294.151	µm	113	1000749527	-3.72501	4.32599	130.731	40.731
492.788	298.32	µm	114	1000749527	-2.99899	4.16901	125.73	35.7295
485.939	297.981	µm	115	1000749527	-6.849	-0.33902	-177.166	87.1662
488.86	297.458	µm	116	1000749527	2.92099	-0.52298	-10.1508	-79.8492
479.02	305.661	µm	117	1000749527	-9.84	8.203	140.184	50.1841
489.503	291.273	µm	118	1000749527	10.483	-14.388	-53.9232	-36.0768
488.13	291.119	µm	119	1000749527	-1.37299	-0.154022	-173.599	83.5993
485.557	290.699	µm	120	1000749527	-2.573	-0.419983	-170.73	80.7295
479.449	286.001	µm	121	1000749527	-6.108	-4.698	-142.434	52.4341
476.63	286.843	µm	123	1000749527	-2.819	0.84198	163.37	73.3701
475.059	286.495	µm	124	1000749527	-1.57101	-0.347992	-167.51	77.5102
470.942	284.167	µm	125	1000749527	-4.117	-2.328	-150.514	60.5136
483.055	281.133	µm	126	1000749527	12.113	-3.034	-14.0618	-75.9382
478.706	280.515	µm	127	1000749527	-4.349	-0.617981	-171.913	81.9126
473.296	280.057	µm	128	1000749527	-5.41	-0.458008	-175.161	85.1609
470.464	274.388	µm	129	1000749527	-2.832	-5.66901	-116.545	26.5448
467.444	269.301	µm	130	1000749527	-3.01999	-5.08701	-120.696	30.6962
468.164	264.672	µm	131	1000749527	0.720001	-4.629	-81.159	-8.84103
469.358	256.016	µm	132	1000749527	1.194	-8.65601	-82.1462	-7.85376
468.768	250.594	µm	133	1000749527	-0.589996	-5.422	-96.2102	6.21022
467.066	242.839	µm	134	1000749527	-1.702	-7.75499	-102.379	12.3785
469.493	239.181	µm	135	1000749527	2.427	-3.658	-56.4366	-33.5634
463.938	237.67	µm	136	1000749527	-5.55502	-1.511	-164.783	74.7833
462.93	239.637	µm	137	1000749527	-1.008	1.967	117.133	27.1331
460.893	239.055	µm	138	1000749527	-2.03699	-0.582001	-164.054	74.0545
453.736	243.747	µm	139	1000749527	-7.15701	4.692	146.752	56.7519
451.149	248.807	µm	140	1000749527	-2.58701	5.06001	117.079	27.0791
447.607	256.232	µm	141	1000749527	-3.54199	7.42499	115.503	25.5029
455.729	280.017	µm	144	1000749527	8.12201	23.785	71.1462	-18.8538
457.318	288.64	µm	145	1000749527	1.58899	8.62302	79.5591	-10.4409
458.999	291.129	µm	146	1000749527	1.681	2.48898	55.9658	-34.0342
458.879	293.242	µm	147	1000749527	-0.119995	2.11301	93.2503	3.25027
473.738	290.579	µm	148	1000749527	14.859	-2.66299	-10.1605	-79.8395
476.581	295.212	µm	149	1000749527	2.84299	4.633	58.4651	-31.5349
480.99	301.097	µm	150	1000749527	4.409	5.88498	53.1596	-36.8404
481.288	304.112	µm	151	1000749527	0.298004	3.01501	84.3552	-5.64478
481.787	308.955	µm	152	1000749527	0.498993	4.84299	84.1173	-5.88266
475.675	313.788	µm	153	1000749527	-6.112	4.83301	141.665	51.6651
470.384	318.112	µm	154	1000749527	-5.29099	4.32401	140.743	50.7429
633.496	83.6701	µm	1	1000749533	163.112	-234.442	-55.1719	-34.8281
630.283	83.8413	µm	2	1000749533	-3.21295	0.171204	176.95	86.9499
632.034	82.1638	µm	3	1000749533	1.75098	-1.6775	-43.7722	-46.2278
632.181	80.6457	µm	4	1000749533	0.147034	-1.5181	-84.468	-5.53204
631.864	80.4937	µm	5	1000749533	-0.317017	-0.152	-154.384	64.3836
631.122	78.0167	µm	6	1000749533	-0.742004	-2.477	-106.676	16.676
628.807	76.6292	µm	7	1000749533	-2.315	-1.3875	-149.064	59.0636
626.339	75.6437	µm	8	1000749533	-2.46802	-0.985504	-158.233	68.2327
622.757	73.9857	µm	9	1000749533	-3.58197	-1.658	-155.162	65.1619
620.964	74.6288	µm	10	1000749533	-1.79303	0.643097	160.269	70.2689
620.238	76.0984	µm	11	1000749533	-0.726013	1.4696	116.29	26.2904
557.216	88.6419	µm	1	1000749538	-63.022	12.5435	168.743	78.7433
558.519	88.5356	µm	3	1000749538	1.30298	-0.1063	-4.66401	-85.336
562.355	88.6674	µm	4	1000749538	3.836	0.131798	1.9678	-88.0322
557.975	90.2984	µm	5	1000749538	-4.38	1.631	159.576	69.5759
549.473	107.931	µm	6	1000749538	-8.50195	17.6326	115.742	25.7421
546.212	108.397	µm	7	1000749538	-3.26105	0.466003	171.867	81.8675
543.419	108.041	µm	8	1000749538	-2.79297	-0.356003	-172.736	82.736
539.067	109.519	µm	9	1000749538	-4.35199	1.478	161.242	71.2418
539.675	110.113	µm	10	1000749538	0.607971	0.594002	44.3341	-45.6659
535.009	107.933	µm	11	1000749538	-4.66602	-2.18	-154.958	64.9576
536.017	104.318	µm	12	1000749538	1.00806	-3.615	-74.4187	-15.5813
535.717	105.069	µm	13	1000749538	-0.300049	0.750999	111.778	21.7783
531.81	104.511	µm	14	1000749538	-3.90698	-0.557999	-171.872	81.8719
534.314	111.436	µm	15	1000749538	2.50403	6.925	70.1204	-19.8796
535.393	107.846	µm	16	1000749538	1.07898	-3.59	-73.2718	-16.7282
536.405	107.672	µm	17	1000749538	1.01202	-0.174004	-9.75583	-80.2442
536.836	106.332	µm	18	1000749538	0.430969	-1.34	-72.1712	-17.8288
535.485	101.902	µm	19	1000749538	-1.35101	-4.43	-106.96	16.9601
536.019	102.239	µm	20	1000749538	0.533997	0.336998	32.2555	-57.7445
536.669	97.2539	µm	21	1000749538	0.650024	-4.9851	-82.5709	-7.42908
537.536	96.8274	µm	22	1000749538	0.867004	-0.426498	-26.1936	-63.8064
535.701	94.0539	µm	23	1000749538	-1.83502	-2.7735	-123.49	33.4897
533.708	94.4763	µm	24	1000749538	-1.99298	0.422401	168.034	78.0336
534.434	96.6973	µm	25	1000749538	0.726013	2.221	71.8982	-18.1018
532.992	95.8108	µm	26	1000749538	-1.44202	-0.886505	-148.418	58.4181
533.281	95.9346	µm	27	1000749538	0.289001	0.123802	23.1893	-66.8107
534.512	98.3107	µm	28	1000749538	1.23102	2.3761	62.6121	-27.3879
535.699	100.433	µm	29	1000749538	1.18695	2.1223	60.7828	-29.2172
536.394	100.274	µm	30	1000749538	0.695007	-0.158997	-12.8858	-77.1142
541.613	98.8371	µm	32	1000749538	5.21899	-1.4369	-15.3934	-74.6066
548.091	113.128	µm	34	1000749538	6.47803	14.2909	65.6153	-24.3847
546.383	110.126	µm	35	1000749538	-1.70801	-3.002	-119.638	29.638
545.906	110.838	µm	38	1000749538	-0.47699	0.711998	123.819	33.8194
546.889	110.679	µm	39	1000749538	0.982971	-0.158997	-9.18807	-80.8119
546.379	102.187	µm	41	1000749538	-0.509949	-8.492	-93.4365	3.43651
543.542	106.776	µm	42	1000749538	-2.83704	4.589	121.725	31.7254
544.295	107.47	µm	43	1000749538	0.752991	0.694	42.6655	-47.3345
556.303	107.205	µm	44	1000749538	12.008	-0.264999	-1.26423	-88.7358
556.385	107.514	µm	45	1000749538	0.0820312	0.308998	75.1324	-14.8676
555.262	108.211	µm	46	1000749538	-1.12299	0.696999	148.174	58.1736
550.583	112.145	µm	47	1000749538	-4.67902	3.934	139.944	49.9437
549.736	110.777	µm	48	1000749538	-0.846985	-1.368	-121.763	31.7634
550.206	108.819	µm	49	1000749538	0.469971	-1.958	-76.5029	-13.4971
552.541	108.117	µm	50	1000749538	2.33502	-0.702003	-16.7329	-73.2671
551.684	109.93	µm	51	1000749538	-0.856995	1.813	115.3	25.2998
549.936	107.071	µm	52	1000749538	-1.74805	-2.859	-121.442	31.4424
550.395	107.669	µm	53	1000749538	0.459045	0.598	52.4889	-37.5111
553.966	101.542	µm	54	1000749538	3.57098	-6.127	-59.7652	-30.2348
552.489	104.389	µm	55	1000749538	-1.47699	2.847	117.42	27.4197
553.973	103.127	µm	56	1000749538	1.48401	-1.262	-40.3778	-49.6222
555.855	98.9199	µm	57	1000749538	1.88196	-4.2071	-65.8996	-24.1004
551.835	97.9327	µm	58	1000749538	-4.01996	-0.987198	-166.203	76.2027
552.667	95.9189	µm	59	1000749538	0.83197	-2.0138	-67.5528	-22.4472
552.037	94.6405	µm	60	1000749538	-0.630005	-1.2784	-116.234	26.2345
551.724	94.2262	µm	61	1000749538	-0.312988	-0.414307	-127.069	37.0693
550.636	89.8301	µm	62	1000749538	-1.08801	-4.3961	-103.901	13.9011
552.979	89.8736	µm	63	1000749538	2.34302	0.0434952	1.0635	-88.9365
552.162	90.1419	µm	64	1000749538	-0.817017	0.268303	161.82	71.8202
550.955	90.8762	µm	65	1000749538	-1.20697	0.734299	148.684	58.6844
559.467	96.7542	µm	67	1000749538	8.51196	5.87801	34.6273	-55.3727
556.688	91.4645	µm	69	1000749538	-2.77899	-5.2897	-117.716	27.7156
555.124	94.0475	µm	70	1000749538	-1.56396	2.583	121.194	31.1942
613.818	90.3126	µm	1	1000749541	58.694	-3.7349	-3.64102	-86.359
614.292	76.2699	µm	3	1000749541	0.473999	-14.0427	-88.0668	-1.93323
613.995	74.6038	µm	4	1000749541	-0.296997	-1.6661	-100.107	10.1073
614.524	74.5971	µm	5	1000749541	0.528992	-0.00669861	-0.725496	-89.2745
612.712	71.9214	µm	6	1000749541	-1.81201	-2.6757	-124.106	34.1063
610.646	70.2898	µm	7	1000749541	-2.06598	-1.6316	-141.7	51.7002
609.537	68.0719	µm	8	1000749541	-1.10901	-2.2179	-116.566	26.5662
610.93	64.1762	µm	9	1000749541	1.39301	-3.8957	-70.3242	-19.6758
610.006	62.8253	µm	10	1000749541	-0.924011	-1.3509	-124.372	34.372
612.589	65.0896	µm	11	1000749541	2.58301	2.2643	41.2383	-48.7617
616.161	65.3679	µm	12	1000749541	3.57202	0.278297	4.45493	-85.5451
617.797	66.7345	µm	13	1000749541	1.63599	1.3666	39.8733	-50.1267
620.916	67.3094	µm	14	1000749541	3.11902	0.574905	10.4437	-79.5563
622.537	67.7232	µm	15	1000749541	1.62097	0.413795	14.3204	-75.6796
625.49	65.6493	µm	16	1000749541	2.953	-2.0739	-35.0804	-54.9196
627.62	65.5678	µm	17	1000749541	2.13	-0.0814972	-2.19115	-87.8088
629.06	66.8739	µm	18	1000749541	1.44	1.3061	42.2084	-47.7916
626.541	69.5078	µm	19	1000749541	-2.51898	2.6339	133.722	43.7225
625.187	68.2916	µm	20	1000749541	-1.354	-1.21619	-138.069	48.0692
623.031	67.2931	µm	21	1000749541	-2.15601	-0.998505	-155.15	65.1499
622.172	68.1358	µm	22	1000749541	-0.859009	0.842705	135.549	45.5489
618.977	70.7093	µm	23	1000749541	-3.19501	2.57349	141.149	51.1495
618.2	70.7065	µm	24	1000749541	-0.776978	-0.00279999	-179.794	89.7935
616.246	70.5916	µm	25	1000749541	-1.95404	-0.114899	-176.635	86.6349
614.534	68.1999	µm	26	1000749541	-1.71198	-2.3917	-125.595	35.595
613.903	69.4013	µm	27	1000749541	-0.630981	1.2014	117.709	27.7087
614.2	69.7887	µm	28	1000749541	0.296997	0.387398	52.5246	-37.4754
614.408	71.1016	µm	29	1000749541	0.208008	1.3129	80.9973	-9.00273
619.271	79.598	µm	30	1000749541	4.86298	8.4964	60.215	-29.785
613.04	74.1829	µm	31	1000749541	-6.23102	-5.4151	-139.008	49.0075
613.163	75.0168	µm	32	1000749541	0.123047	0.8339	81.6062	-8.39376
613.197	76.528	µm	33	1000749541	0.0339966	1.5112	88.7113	-1.28873
613.486	76.2419	µm	35	1000749541	0.289001	-0.286102	-44.7112	-45.2888
613.404	79.2175	µm	37	1000749541	-0.0820312	2.9756	91.5791	1.57913
610.494	76.3458	µm	38	1000749541	-2.90997	-2.8717	-135.379	45.3793
608.409	74.7978	µm	39	1000749541	-2.08502	-1.548	-143.408	53.4083
608.578	75.3911	µm	40	1000749541	0.169006	0.5933	74.1	-15.9
609.385	78.8397	µm	41	1000749541	0.807007	3.4486	76.8292	-13.1708
610.259	79.3562	µm	42	1000749541	0.873962	0.516502	30.5826	-59.4174
613.485	78.659	µm	45	1000749541	3.22601	-0.697205	-12.1952	-77.8048
615.462	74.6736	µm	46	1000749541	1.97699	-3.9854	-63.6159	-26.3841
616.798	74.5929	µm	47	1000749541	1.336	-0.0806961	-3.45654	-86.5435
618.73	79.4163	µm	48	1000749541	1.93201	4.82339	68.1715	-21.8285
612.57	69.1174	µm	49	1000749541	-6.15997	-10.2989	-120.884	30.8845
610.143	74.9336	µm	50	1000749541	-2.427	5.8162	112.65	22.65
615.852	70.1921	µm	52	1000749541	5.70898	-4.7415	-39.7108	-50.2892
616.635	76.2908	µm	53	1000749541	0.78302	6.0987	82.6837	-7.31625
613.195	79.1208	µm	54	1000749541	-3.44	2.82999	140.557	50.5568
610.602	79.9133	µm	55	1000749541	-2.59302	0.792503	163.005	73.0053
608.565	81.0072	µm	56	1000749541	-2.03699	1.0939	151.763	61.7633
605.053	83.4974	µm	57	1000749541	-3.51202	2.4902	144.661	54.6615
601.518	82.1165	µm	58	1000749541	-3.53497	-1.3809	-158.662	68.6625
596.715	78.5718	µm	59	1000749541	-4.80298	-3.5447	-143.572	53.5719
593.078	74.0813	µm	60	1000749541	-3.63702	-4.4905	-129.005	39.0053
601.176	69.6496	µm	62	1000749541	8.09802	-4.4317	-28.69	-61.31
598.474	70.6388	µm	63	1000749541	-2.70203	0.989204	159.892	69.8925
596.199	73.1909	µm	64	1000749541	-2.27502	2.5521	131.715	41.7148
591.342	78.0161	µm	65	1000749541	-4.85699	4.8252	135.188	45.1882
589.752	82.0596	µm	66	1000749541	-1.58997	4.0435	111.465	21.4655
591.23	83.8522	µm	67	1000749541	1.47797	1.7926	50.4951	-39.5049
589.573	86.6252	µm	68	1000749541	-1.65698	2.77299	120.86	30.8601
586.127	84.917	µm	69	1000749541	-3.44598	-1.7082	-153.632	63.6321
581.877	84.9794	µm	70	1000749541	-4.25	0.0624008	179.159	89.1588
576.138	83.5337	µm	71	1000749541	-5.73901	-1.4457	-165.861	75.8609
572.74	79.7468	µm	72	1000749541	-3.39801	-3.7869	-131.902	41.9019
575.099	76.4329	µm	73	1000749541	2.35901	-3.3139	-54.5548	-35.4452
579.146	78.0631	µm	76	1000749541	4.047	1.6302	21.9405	-68.0595
574.318	84.7314	µm	77	1000749541	-4.828	6.6683	125.905	35.9054
574.217	87.2774	µm	78	1000749541	-0.101013	2.546	92.272	2.27203
571.668	93.4152	µm	79	1000749541	-2.54895	6.1378	112.552	22.5525
572.286	97.1542	µm	80	1000749541	0.617981	3.739	80.615	-9.38499
572.331	97.5047	µm	81	1000749541	0.0449829	0.350502	82.6867	-7.31328
571.386	94.072	µm	82	1000749541	-0.945007	-3.4327	-105.392	15.392
573.818	96.3615	µm	83	1000749541	2.43201	2.28951	43.2713	-46.7287
571.547	95.7659	µm	84	1000749541	-2.271	-0.595604	-165.304	75.3043
569.096	93.3279	µm	85	1000749541	-2.45099	-2.438	-135.152	45.1523
571.902	89.6584	µm	86	1000749541	2.80597	-3.6695	-52.5958	-37.4042
573.121	91.3477	µm	87	1000749541	1.21899	1.6893	54.1859	-35.8141
579.872	91.306	µm	88	1000749541	6.75104	-0.0417023	-0.353921	-89.6461
584.97	89.9794	µm	89	1000749541	5.09796	-1.3266	-14.5861	-75.4139
587.949	93.4102	µm	90	1000749541	2.979	3.4308	49.0318	-40.9682
587.805	94.7697	µm	92	1000749541	-0.143982	1.3595	96.0456	6.04556
587.657	92.3804	µm	93	1000749541	-0.14801	-2.3893	-93.5448	3.54478
587.844	87.5716	µm	94	1000749541	0.187012	-4.8088	-87.7729	-2.22708
589.199	84.8817	µm	95	1000749541	1.35498	-2.6899	-63.2643	-26.7357
589.28	85.7803	µm	96	1000749541	0.0810547	0.898598	84.8458	-5.15421
594.067	75.9925	µm	97	1000749541	4.78699	-9.7878	-63.9378	-26.0622
596.143	74.008	µm	98	1000749541	2.07599	-1.9845	-43.7092	-46.2908
597.858	71.3967	µm	99	1000749541	1.71497	-2.61131	-56.7052	-33.2948
601.323	71.1631	µm	100	1000749541	3.46503	-0.233597	-3.85679	-86.1432
607.918	75.9483	µm	101	1000749541	6.59503	4.7852	35.9638	-54.0362
611.138	78.6482	µm	102	1000749541	3.21997	2.6999	39.9793	-50.0207
616.369	84.8083	µm	103	1000749541	5.23102	6.1601	49.6628	-40.3372
617.807	84.3082	µm	104	1000749541	1.43799	-0.500099	-19.1765	-70.8235
617.786	88.972	µm	105	1000749541	-0.0209961	4.6638	90.2579	0.25794
617.572	83.8949	µm	106	1000749541	-0.213989	-5.0771	-92.4135	2.41347
619.51	77.5771	µm	107	1000749541	1.93799	-6.31779	-72.9466	-17.0534
618.927	72.6413	µm	108	1000749541	-0.583008	-4.93581	-96.7365	6.73645
617.298	68.8768	µm	109	1000749541	-1.62903	-3.7645	-113.4	23.3998
623.347	69.7501	µm	112	1000749541	6.04901	0.873299	8.21506	-81.7849
618.719	65.0357	µm	113	1000749541	-4.62799	-4.7144	-134.47	44.4701
616.341	65.6057	µm	114	1000749541	-2.37799	0.57	166.521	76.5206
614.174	64.3962	µm	115	1000749541	-2.16699	-1.2095	-150.832	60.8322
615.466	70.1762	µm	116	1000749541	1.29199	5.78	77.3999	-12.6001
616.558	74.9809	µm	117	1000749541	1.09198	4.8047	77.1957	-12.8043
600.673	64.0158	µm	118	1000749541	-15.885	-10.9651	-145.383	55.3835
600.78	66.1592	µm	119	1000749541	0.107056	2.1434	87.1406	-2.85935
600.804	63.2052	µm	120	1000749541	0.0239868	-2.954	-89.5348	-0.465238
602.974	65.1441	µm	121	1000749541	2.16998	1.9389	41.781	-48.219
602.095	71.3636	µm	122	1000749541	-0.879028	6.21951	98.0446	8.04457
601.188	68.8955	µm	123	1000749541	-0.906982	-2.4681	-110.177	20.1775
608.981	66.5191	µm	126	1000749541	7.79303	-2.3764	-16.9585	-73.0415
606.513	68.8708	µm	127	1000749541	-2.46802	2.3517	136.382	46.3825
604.544	68.69	µm	128	1000749541	-1.96899	-0.180794	-174.754	84.7538
612.574	60.471	µm	129	1000749541	8.02997	-8.219	-45.6665	-44.3335
613.833	69.3154	µm	130	1000749541	1.25903	8.8444	81.8982	-8.10183
613.562	67.8393	µm	131	1000749541	-0.270996	-1.4761	-100.403	10.4031
621.771	76.7033	µm	132	1000749541	8.20898	8.864	47.1971	-42.8029
622.231	74.7141	µm	133	1000749541	0.460022	-1.9892	-76.9787	-13.0213
619.297	69.2966	µm	134	1000749541	-2.93402	-5.4175	-118.439	28.4392
618.075	72.0228	µm	135	1000749541	-1.22198	2.7262	114.144	24.1437
618.787	76.9247	µm	136	1000749541	0.711975	4.9019	81.7359	-8.26412
618.012	78.1212	µm	137	1000749541	-0.774963	1.1965	122.931	32.9307
614.637	74.5424	µm	138	1000749541	-3.375	-3.5788	-133.321	43.3212
611.795	74.7964	µm	139	1000749541	-2.84204	0.254005	174.893	84.8928
609.05	69.4803	µm	140	1000749541	-2.745	-5.3161	-117.31	27.3098
609.772	63.4106	µm	141	1000749541	0.721985	-6.0697	-83.2166	-6.7834
612.843	60.6392	µm	142	1000749541	3.07104	-2.7714	-42.064	-47.936
618.169	63.2194	µm	143	1000749541	5.32599	2.5802	25.8481	-64.1519
620.238	68.1847	µm	144	1000749541	2.06897	4.9653	67.3792	-22.6208
613.864	70.0136	µm	145	1000749541	-6.37396	1.8289	163.99	73.99
619.268	74.2883	µm	146	1000749541	5.40399	4.2747	38.3449	-51.6551
603.727	68.9587	µm	147	1000749541	-15.541	-5.3296	-161.071	71.0712
617.12	74.0805	µm	148	1000749541	13.393	5.1218	20.928	-69.072
599.628	72.7774	µm	149	1000749541	-17.492	-1.3031	-175.74	85.7395
635.932	97.3211	µm	1	1000749549	36.304	24.5437	34.0611	-55.9389
631.576	97.6697	µm	2	1000749549	-4.35602	0.348602	175.424	85.4245
630.458	96.3721	µm	3	1000749549	-1.11798	-1.2976	-130.747	40.7474
628.819	95.0799	µm	4	1000749549	-1.63904	-1.2922	-141.748	51.7482
630.748	84.9852	µm	6	1000749549	1.92902	-10.0947	-79.1817	-10.8183
628.091	86.142	µm	7	1000749549	-2.65698	1.1568	156.473	66.4726
626.562	89.4329	µm	8	1000749549	-1.52899	3.2909	114.92	24.9201
620.523	89.4208	µm	9	1000749549	-6.039	-0.0121002	-179.885	89.8852
624.149	89.6162	µm	10	1000749549	3.62598	0.195404	3.08469	-86.9153
624.48	89.9588	µm	11	1000749549	0.330994	0.342598	45.987	-44.013
624.716	88.021	µm	12	1000749549	0.236023	-1.9378	-83.0556	-6.9444
624.535	90.6839	µm	13	1000749549	-0.18103	2.6629	93.8891	3.88913
624.141	94.4321	µm	14	1000749549	-0.393982	3.7482	96.0005	6.00046
624.346	95.301	µm	15	1000749549	0.205017	0.868904	76.7239	-13.2761
623.858	94.2614	µm	16	1000749549	-0.488037	-1.0396	-115.147	25.1475
632.562	101.076	µm	18	1000749549	8.70404	6.8146	38.0582	-51.9418
623.554	105.365	µm	21	1000749549	-9.008	4.289	154.539	64.5394
622.087	106.255	µm	22	1000749549	-1.46704	0.889999	148.756	58.7564
621.213	108.811	µm	23	1000749549	-0.873962	2.556	108.877	18.8769
622.359	111.927	µm	24	1000749549	1.146	3.116	69.8076	-20.1924
621.514	114.324	µm	25	1000749549	-0.845032	2.397	109.419	19.4195
620.634	117.685	µm	26	1000749549	-0.880005	3.361	104.672	14.6723
621.794	119.845	µm	27	1000749549	1.16003	2.16	61.7619	-28.2381
493.456	98.2369	µm	1	1000749551	-128.338	-21.6081	-170.443	80.4428
493.093	98.1696	µm	2	1000749551	-0.363007	-0.0672989	-169.497	79.497
493.582	97.9705	µm	3	1000749551	0.489014	-0.199104	-22.1539	-67.8461
490.102	98.4801	µm	4	1000749551	-3.48001	0.509605	171.669	81.6689
488.947	93.5025	µm	5	1000749551	-1.155	-4.9776	-103.064	13.0637
490.775	95.1578	µm	6	1000749551	1.828	1.6553	42.1615	-47.8385
493.473	93.4582	µm	7	1000749551	2.698	-1.6996	-32.2088	-57.7912
493.576	93.2195	µm	8	1000749551	0.102997	-0.238701	-66.6603	-23.3397
493.571	92.8985	µm	9	1000749551	-0.00497437	-0.320999	-90.8878	0.887813
493.28	89.87	µm	10	1000749551	-0.291016	-3.0285	-95.4888	5.48884
493.166	89.7919	µm	11	1000749551	-0.114014	-0.0781021	-145.588	55.5879
488.144	97.9421	µm	12	1000749551	-5.02197	8.1502	121.64	31.6405
489.17	99.2865	µm	13	1000749551	1.026	1.3444	52.6503	-37.3497
487.429	97.8477	µm	14	1000749551	-1.74103	-1.4388	-140.429	50.4294
487.195	95.6332	µm	15	1000749551	-0.233978	-2.2145	-96.0313	6.03134
495.63	90.7006	µm	16	1000749551	8.435	-4.9326	-30.3182	-59.6818
491.594	88.9869	µm	17	1000749551	-4.03601	-1.7137	-156.994	66.9938
489.454	87.4359	µm	18	1000749551	-2.13998	-1.551	-144.066	54.0664
489.431	80.4901	µm	19	1000749551	-0.0230103	-6.9458	-90.1898	0.18981
487.122	75.8513	µm	20	1000749551	-2.30899	-4.63879	-116.462	26.4621
482.832	73.1203	µm	21	1000749551	-4.29001	-2.731	-147.519	57.5193
481.797	69.6818	µm	22	1000749551	-1.035	-3.4385	-106.752	16.752
482.298	62.6738	µm	23	1000749551	0.501007	-7.008	-85.9108	-4.08916
485.026	63.2678	µm	24	1000749551	2.728	0.593998	12.2839	-77.7161
483.198	61.2077	µm	25	1000749551	-1.828	-2.0601	-131.584	41.5838
481.795	61.3595	µm	26	1000749551	-1.40298	0.151802	173.825	83.8247
473.7	53.6517	µm	27	1000749551	-8.095	-7.7078	-136.404	46.4036
476.497	62.1258	µm	30	1000749551	2.797	8.4741	71.7338	-18.2662
473.333	67.0593	µm	31	1000749551	-3.164	4.9335	122.673	32.6733
476.656	68.6833	µm	32	1000749551	3.323	1.62399	26.0454	-63.9546
479.597	70.7644	µm	33	1000749551	2.94098	2.0811	35.2841	-54.7159
481.643	67.9518	µm	34	1000749551	2.04602	-2.8126	-53.966	-36.034
486.217	70.8052	µm	35	1000749551	4.57401	2.8534	31.9571	-58.0429
482.503	72.4032	µm	37	1000749551	-3.71402	1.598	156.72	66.7197
484.753	68.1787	µm	39	1000749551	2.25	-4.22449	-61.9599	-28.0401
604.988	97.9238	µm	1	1000749552	120.235	29.7451	13.8955	-76.1045
609.94	95.9987	µm	2	1000749552	4.95203	-1.92509	-21.2435	-68.7565
611.423	95.5722	µm	3	1000749552	1.48297	-0.426506	-16.0454	-73.9546
609.301	97.1155	µm	4	1000749552	-2.12195	1.5433	143.971	53.9714
605.67	102.36	µm	5	1000749552	-3.63104	5.2445	124.697	34.6969
600.063	107.352	µm	6	1000749552	-5.60699	4.992	138.321	48.3208
597.282	112.69	µm	7	1000749552	-2.78101	5.33801	117.519	27.5187
596.482	115.378	µm	8	1000749552	-0.799988	2.688	106.574	16.5738
597.514	116.376	µm	9	1000749552	1.03198	0.998001	44.041	-45.959
595.857	111.454	µm	10	1000749552	-1.65698	-4.922	-108.606	18.6057
597.002	110.178	µm	11	1000749552	1.14502	-1.276	-48.0968	-41.9032
598.097	109.118	µm	12	1000749552	1.09497	-1.06001	-44.0704	-45.9296
603.552	108.995	µm	13	1000749552	5.45502	-0.122993	-1.29162	-88.7084
602.714	108.387	µm	14	1000749552	-0.838013	-0.608002	-144.038	54.0381
607.785	116.472	µm	15	1000749552	5.07098	8.085	57.9037	-32.0963
602.171	110.649	µm	16	1000749552	-5.61395	-5.823	-133.953	43.9529
599.417	111.181	µm	17	1000749552	-2.75403	0.531998	169.067	79.0668
596.848	112.435	µm	18	1000749552	-2.56897	1.254	153.981	63.9815
595.548	111.033	µm	19	1000749552	-1.30005	-1.402	-132.839	42.8392
599.744	110.877	µm	20	1000749552	4.19604	-0.155998	-2.12913	-87.8709
600.123	113.133	µm	21	1000749552	0.378967	2.256	80.4644	-9.53561
601.765	113.824	µm	24	1000749552	1.64203	0.690994	22.8222	-67.1778
603.229	114.112	µm	25	1000749552	1.46399	0.288002	11.1293	-78.8707
606.958	117.891	µm	26	1000749552	3.729	3.779	45.3815	-44.6185
609.096	119.527	µm	27	1000749552	2.138	1.636	37.4233	-52.5767
609.015	122.197	µm	28	1000749552	-0.0809937	2.67	91.7375	1.73752
607.799	121.503	µm	29	1000749552	-1.216	-0.694	-150.286	60.2856
606.828	123.288	µm	30	1000749552	-0.971008	1.785	118.545	28.5454
605.706	130.593	µm	31	1000749552	-1.12201	7.305	98.7321	8.73209
603.173	130.894	µm	32	1000749552	-2.53302	0.300995	173.223	83.2234
599.953	133.803	µm	33	1000749552	-3.21997	2.909	137.905	47.9046
597.887	133.509	µm	34	1000749552	-2.06598	-0.293991	-171.901	81.9011
596.841	137.468	µm	37	1000749552	-1.04602	3.959	104.8	14.8001
637.485	170.619	µm	1	1000749650	40.644	33.151	39.2022	-50.7978
637.061	163.827	µm	2	1000749650	-0.424011	-6.79201	-93.5722	3.57222
637.794	154.086	µm	3	1000749650	0.733032	-9.741	-85.6965	-4.30353
636.698	148.876	µm	4	1000749650	-1.09601	-5.20999	-101.88	11.8799
635.443	148.927	µm	5	1000749650	-1.255	0.0509949	177.673	87.6732
636.814	147.907	µm	6	1000749650	1.37103	-1.02	-36.6481	-53.3519
636.291	145.93	µm	7	1000749650	-0.52301	-1.97701	-104.818	14.818
634.463	144.361	µm	8	1000749650	-1.828	-1.569	-139.36	49.3601
633.838	146.395	µm	9	1000749650	-0.625	2.03401	107.081	17.0809
632.093	154.758	µm	10	1000749650	-1.745	8.36299	101.786	11.7861
631.783	159.34	µm	11	1000749650	-0.309998	4.582	93.8705	3.87048
632.615	161.188	µm	12	1000749650	0.83197	1.84801	65.7628	-24.2372
630.968	160.935	µm	13	1000749650	-1.64697	-0.253006	-171.267	81.2666
626.041	158.357	µm	14	1000749650	-4.927	-2.578	-152.38	62.3797
622.293	157.707	µm	15	1000749650	-3.74799	-0.649994	-170.161	80.1613
618.024	158.267	µm	16	1000749650	-4.26904	0.559998	172.527	82.5268
613.823	162.094	µm	17	1000749650	-4.20099	3.827	137.667	47.6673
612.156	165.66	µm	18	1000749650	-1.66699	3.56601	115.055	25.0545
612.233	162.892	µm	19	1000749650	0.0769653	-2.76801	-88.4073	-1.59272
610.539	155.138	µm	20	1000749650	-1.69397	-7.754	-102.323	12.3235
609.951	149.087	µm	21	1000749650	-0.588013	-6.05099	-95.5504	5.55036
609.602	140.257	µm	22	1000749650	-0.348999	-8.83	-92.2634	2.26339
607.985	135.795	µm	23	1000749650	-1.617	-4.46201	-109.92	19.9202
614.596	136.733	µm	24	1000749650	6.61102	0.938004	8.0755	-81.9245
618.292	141.671	µm	25	1000749650	3.69598	4.938	53.186	-36.814
620.217	145.714	µm	26	1000749650	1.92499	4.043	64.5395	-25.4605
624.76	150.368	µm	27	1000749650	4.54303	4.65399	45.6912	-44.3088
622.71	156.435	µm	28	1000749650	-2.04999	6.067	108.67	18.6697
622.024	164.697	µm	29	1000749650	-0.686035	8.26201	94.7467	4.74666
620.516	163.975	µm	30	1000749650	-1.508	-0.722	-154.416	64.4158
618.106	166.901	µm	31	1000749650	-2.40997	2.92599	129.476	39.4763
617.509	171.635	µm	32	1000749650	-0.597046	4.73399	97.1881	7.18813
613.638	170.406	µm	33	1000749650	-3.87097	-1.22899	-162.386	72.386
611.852	165.962	µm	34	1000749650	-1.78601	-4.444	-111.895	21.8948
606.939	162.8	µm	35	1000749650	-4.91296	-3.162	-147.235	57.2345
602.729	161.49	µm	36	1000749650	-4.21002	-1.31	-162.716	72.7159
599.072	162.049	µm	37	1000749650	-3.65698	0.55899	171.309	81.3093
595.695	165.036	µm	38	1000749650	-3.37701	2.987	138.507	48.507
590.514	168.476	µm	39	1000749650	-5.18103	3.44	146.417	56.4174
589.526	171.857	µm	40	1000749650	-0.987976	3.381	106.289	16.2891
586.831	171.965	µm	41	1000749650	-2.69501	0.108002	177.705	87.7051
583.541	168.843	µm	42	1000749650	-3.28998	-3.12199	-136.501	46.5007
578.538	169.752	µm	43	1000749650	-5.00299	0.908997	169.702	79.7022
577.711	170.582	µm	44	1000749650	-0.827026	0.830002	134.897	44.8971
576.393	166.85	µm	45	1000749650	-1.31799	-3.73199	-109.451	19.4512
576.383	166.669	µm	46	1000749650	-0.0100098	-0.181	-93.1654	3.16538
577.541	167.81	µm	47	1000749650	1.15802	1.14099	44.5756	-45.4244
582.578	167.704	µm	48	1000749650	5.03699	-0.106003	-1.20561	-88.7944
581.003	167.646	µm	49	1000749650	-1.57501	-0.0579987	-177.891	87.8911
587.936	163.902	µm	50	1000749650	6.93298	-3.744	-28.3703	-61.6297
584.581	164.484	µm	51	1000749650	-3.35498	0.582001	170.159	80.1586
583.431	164.219	µm	52	1000749650	-1.14996	-0.264999	-167.023	77.0232
583.708	162.534	µm	53	1000749650	0.276978	-1.685	-80.6653	-9.33472
584.698	162.696	µm	54	1000749650	0.98999	0.162003	9.29354	-80.7065
585.079	163.48	µm	55	1000749650	0.380981	0.783997	64.0827	-25.9173
585.93	166.601	µm	56	1000749650	0.851013	3.121	74.7478	-15.2522
588.519	166.286	µm	57	1000749650	2.58899	-0.315002	-6.93708	-83.0629
586.847	166.677	µm	58	1000749650	-1.672	0.391006	166.838	76.8376
590.178	166.364	µm	59	1000749650	3.33099	-0.313004	-5.36815	-84.6318
594.351	163.358	µm	60	1000749650	4.17303	-3.006	-35.7667	-54.2333
597.189	165.155	µm	61	1000749650	2.83801	1.797	32.3415	-57.6585
599.549	164.502	µm	62	1000749650	2.35999	-0.653	-15.4666	-74.5334
601.72	162.779	µm	63	1000749650	2.17096	-1.72299	-38.4374	-51.5626
604.786	162.325	µm	64	1000749650	3.06604	-0.45401	-8.42298	-81.577
606.85	163.214	µm	65	1000749650	2.06396	0.889008	23.3029	-66.6971
609.326	162.841	µm	66	1000749650	2.47601	-0.373001	-8.56695	-81.433
613.105	161.428	µm	67	1000749650	3.77899	-1.41301	-20.5014	-69.4986
616.25	164.388	µm	68	1000749650	3.14502	2.96001	43.2642	-46.7358
617.375	164.986	µm	69	1000749650	1.125	0.597992	27.9928	-62.0072
620.693	163.844	µm	70	1000749650	3.31799	-1.142	-18.9926	-71.0074
623.245	162.846	µm	71	1000749650	2.552	-0.998001	-21.3588	-68.6412
626.088	161.441	µm	72	1000749650	2.84302	-1.405	-26.2983	-63.7017
629.544	160.184	µm	73	1000749650	3.45599	-1.25699	-19.987	-70.013
629.148	160.038	µm	74	1000749650	-0.395996	-0.146011	-159.76	69.7601
626.617	156.717	µm	75	1000749650	-2.53101	-3.321	-127.312	37.3118
628.029	157.501	µm	76	1000749650	1.41199	0.784012	29.0414	-60.9586
629.189	155.762	µm	77	1000749650	1.16003	-1.73901	-56.2942	-33.7058
628.365	149.014	µm	78	1000749650	-0.824036	-6.74799	-96.9622	6.96225
627.992	142.55	µm	79	1000749650	-0.372986	-6.464	-93.3024	3.30242
626.368	139.932	µm	80	1000749650	-1.62402	-2.618	-121.813	31.8126
625.537	135.791	µm	81	1000749650	-0.830994	-4.14101	-101.347	11.3471
620.572	133.478	µm	83	1000749650	-4.96497	-2.313	-155.021	65.0208
619.878	138.036	µm	84	1000749650	-0.694031	4.558	98.6577	8.65773
616.697	140.07	µm	85	1000749650	-3.18097	2.03401	147.404	57.4039
625.736	142.288	µm	86	1000749650	9.039	2.21799	13.7868	-76.2132
625.64	151.92	µm	87	1000749650	-0.0960083	9.632	90.5711	0.571085
623.19	144.576	µm	88	1000749650	-2.45001	-7.34399	-108.449	18.4491
621.951	139.321	µm	89	1000749650	-1.23901	-5.255	-103.267	13.2668
615.976	136.105	µm	90	1000749650	-5.97498	-3.216	-151.709	61.7088
611.82	137.028	µm	91	1000749650	-4.15601	0.923004	167.478	77.4785
612.53	140.379	µm	92	1000749650	0.710022	3.351	78.0369	-11.9631
613.545	144.431	µm	93	1000749650	1.01495	4.052	75.9378	-14.0622
614.771	145.112	µm	94	1000749650	1.22601	0.681	29.0504	-60.9496
614.099	146.226	µm	95	1000749650	-0.671997	1.114	121.1	31.0996
612.37	149.39	µm	96	1000749650	-1.729	3.164	118.655	28.6549
610.405	150.398	µm	97	1000749650	-1.96497	1.008	152.843	62.8429
608.311	151.232	µm	98	1000749650	-2.09406	0.834	158.284	68.2841
605.583	145.174	µm	99	1000749650	-2.72797	-6.058	-114.242	24.2424
597.845	144.902	µm	100	1000749650	-7.73804	-0.272003	-177.987	87.9868
597.714	147.598	µm	103	1000749650	-0.130981	2.69601	92.7814	2.78143
599.091	146.206	µm	104	1000749650	1.37701	-1.39201	-45.3104	-44.6896
599.009	144.727	µm	105	1000749650	-0.0820312	-1.47899	-93.1746	3.17462
595.394	139.719	µm	106	1000749650	-3.61499	-5.00801	-125.823	35.8233
598.272	140.5	µm	107	1000749650	2.87799	0.781006	15.1828	-74.8172
598.453	142.324	µm	108	1000749650	0.18103	1.82401	84.332	-5.66797
601.216	143.271	µm	110	1000749650	2.763	0.946991	18.9186	-71.0814
604.171	147.587	µm	111	1000749650	2.95502	4.31601	55.602	-34.398
605.28	152.32	µm	112	1000749650	1.10901	4.733	76.8127	-13.1873
605.855	151.938	µm	113	1000749650	0.574951	-0.382004	-33.6005	-56.3995
604.831	152.447	µm	114	1000749650	-1.02399	0.509003	153.569	63.569
605.685	155.162	µm	115	1000749650	0.854004	2.715	72.539	-17.461
605.017	153.637	µm	116	1000749650	-0.667969	-1.52501	-113.654	23.6539
602.984	152.691	µm	117	1000749650	-2.03302	-0.945999	-155.047	65.0466
596.764	156.463	µm	118	1000749650	-6.22003	3.772	148.766	58.7662
599.983	156.82	µm	119	1000749650	3.21899	0.35701	6.32866	-83.6713
597.153	156.476	µm	120	1000749650	-2.82996	-0.344009	-173.069	83.0691
601.579	154.734	µm	121	1000749650	4.42596	-1.742	-21.484	-68.516
602.526	155.961	µm	122	1000749650	0.947021	1.22701	52.3385	-37.6615
602.252	154.768	µm	123	1000749650	-0.273987	-1.19299	-102.934	12.9344
611.445	153.747	µm	124	1000749650	9.19299	-1.02101	-6.33753	-83.6625
627.153	161.12	µm	125	1000749650	15.708	7.373	25.1444	-64.8556
628.454	161.492	µm	126	1000749650	1.30096	0.372009	15.9578	-74.0422
618.513	148.418	µm	127	1000749650	-9.94098	-13.074	-127.248	37.248
620.026	148.629	µm	128	1000749650	1.513	0.210999	7.9391	-82.0609
618.486	149.311	µm	130	1000749650	-1.53998	0.682007	156.113	66.113
618.106	151.595	µm	131	1000749650	-0.380005	2.284	99.4462	9.44618
613.85	147.147	µm	132	1000749650	-4.25604	-4.448	-133.737	43.7366
608.686	144.04	µm	133	1000749650	-5.164	-3.10701	-148.966	58.9661
606.206	149.194	µm	134	1000749650	-2.47998	5.15401	115.696	25.6957
604.468	151.489	µm	135	1000749650	-1.73798	2.295	127.136	37.1362
601.879	159.393	µm	136	1000749650	-2.58899	7.90401	108.136	18.1364
600.764	160.162	µm	137	1000749650	-1.11505	0.768997	145.408	55.4078
600.502	155.127	µm	138	1000749650	-0.261963	-5.035	-92.9783	2.97832
600.399	156.501	µm	139	1000749650	-0.103027	1.37401	94.2882	4.28819
597.916	156.971	µm	140	1000749650	-2.48297	0.469986	169.282	79.2816
593.265	156.48	µm	141	1000749650	-4.651	-0.490997	-173.974	83.9737
589.142	152.508	µm	142	1000749650	-4.12299	-3.972	-136.069	46.0685
587.25	151.413	µm	143	1000749650	-1.89203	-1.095	-149.94	59.9401
583.945	151.108	µm	144	1000749650	-3.30499	-0.304993	-174.728	84.7275
579.523	151.775	µm	145	1000749650	-4.422	0.666992	171.422	81.4224
576.595	156.884	µm	146	1000749650	-2.92804	5.10901	119.818	29.8176
576.633	158.153	µm	147	1000749650	0.0380249	1.269	88.2837	-1.71633
577.674	161.101	µm	148	1000749650	1.04102	2.948	70.5505	-19.4495
579.056	161.836	µm	149	1000749650	1.38202	0.735001	28.0054	-61.9946
579.122	161.864	µm	150	1000749650	0.065979	0.0279999	22.9952	-67.0048
579.908	162.353	µm	151	1000749650	0.786011	0.488998	31.8869	-58.1131
580.671	161.638	µm	152	1000749650	0.763	-0.714996	-43.1397	-46.8603
580.906	162.291	µm	153	1000749650	0.234985	0.653	70.2085	-19.7915
584.31	165.323	µm	154	1000749650	3.40399	3.032	41.692	-48.308
626.964	229.575	µm	1	1000749740	42.654	64.252	56.4216	-33.5784
624.932	218.515	µm	3	1000749740	-2.03198	-11.06	-100.41	10.4105
623.332	216.977	µm	4	1000749740	-1.60004	-1.53799	-136.133	46.1327
623.563	216.361	µm	5	1000749740	0.231018	-0.616013	-69.4429	-20.5571
622.063	212.737	µm	6	1000749740	-1.5	-3.62399	-112.485	22.4851
616.455	208.816	µm	7	1000749740	-5.60797	-3.92101	-145.039	55.0394
611.999	208.532	µm	8	1000749740	-4.45599	-0.283997	-176.353	86.3533
611.083	211.187	µm	9	1000749740	-0.916016	2.655	109.035	19.0352
609.87	212.067	µm	10	1000749740	-1.21301	0.880005	144.04	54.0402
606.023	214.781	µm	11	1000749740	-3.84698	2.714	144.797	54.7975
604.936	214.999	µm	12	1000749740	-1.08704	0.217987	168.661	78.6607
599.273	220.468	µm	13	1000749740	-5.66296	5.46901	135.998	45.9982
598.872	222.583	µm	14	1000749740	-0.401001	2.11499	100.736	10.7358
595.344	224.555	µm	15	1000749740	-3.52802	1.972	150.797	60.7968
590.517	224.531	µm	16	1000749740	-4.82697	-0.0239868	-179.715	89.7153
584.618	233.011	µm	17	1000749740	-5.89905	8.48	124.824	34.8241
582.856	239.656	µm	18	1000749740	-1.76196	6.645	104.851	14.8506
585.006	247.22	µm	19	1000749740	2.14996	7.564	74.1329	-15.8671
586.013	254.708	µm	20	1000749740	1.00702	7.48799	82.3406	-7.65944
587.518	260.201	µm	21	1000749740	1.505	5.493	74.6778	-15.3222
584.957	265.221	µm	22	1000749740	-2.56104	5.02002	117.029	27.0291
584.958	270.427	µm	23	1000749740	0.0010376	5.20599	89.9886	-0.0114195
579.414	274.965	µm	24	1000749740	-5.54401	4.53799	140.698	50.6983
575.03	274.048	µm	25	1000749740	-4.38397	-0.916992	-168.186	78.1858
568.171	272.22	µm	26	1000749740	-6.85901	-1.828	-165.077	75.0769
562.657	271.263	µm	27	1000749740	-5.51404	-0.957001	-170.154	80.154
552.361	277.436	µm	28	1000749740	-10.296	6.173	149.055	59.055
547.331	281.138	µm	29	1000749740	-5.03003	3.702	143.648	53.6477
544.489	283.646	µm	30	1000749740	-2.84198	2.508	138.572	48.5722
544.391	274.107	µm	31	1000749740	-0.0980225	-9.539	-90.5887	0.588749
547.27	262.497	µm	32	1000749740	2.87903	-11.61	-76.0728	-13.9272
550.665	250.792	µm	33	1000749740	3.39496	-11.705	-73.8255	-16.1745
552.37	250.578	µm	34	1000749740	1.70502	-0.214005	-7.15404	-82.846
553.087	246.88	µm	35	1000749740	0.71698	-3.698	-79.0274	-10.9726
549.424	236.2	µm	36	1000749740	-3.66296	-10.68	-108.931	18.9306
542.766	235.034	µm	37	1000749740	-6.65802	-1.166	-170.067	80.0667
536.884	233.71	µm	38	1000749740	-5.88202	-1.32399	-167.315	77.3147
534.246	235.569	µm	39	1000749740	-2.638	1.85899	144.828	54.8277
534.234	242.534	µm	40	1000749740	-0.0119629	6.965	90.0984	0.0984096
531.859	245.432	µm	41	1000749740	-2.375	2.89801	129.336	39.3356
535.828	251.013	µm	42	1000749740	3.96899	5.58099	54.581	-35.419
536.326	261.475	µm	43	1000749740	0.497986	10.462	87.2748	-2.72519
534.213	264.22	µm	44	1000749740	-2.11298	2.745	127.587	37.5875
532.297	265.227	µm	45	1000749740	-1.91602	1.00699	152.275	62.2752
531.59	266.111	µm	46	1000749740	-0.70697	0.884003	128.651	38.6506
531.239	266.521	µm	47	1000749740	-0.351013	0.410004	130.568	40.5676
530.117	265.985	µm	48	1000749740	-1.12201	-0.536011	-154.465	64.4651
529.022	268.693	µm	49	1000749740	-1.09503	2.70801	112.017	22.0168
529.072	265.227	µm	50	1000749740	0.0500488	-3.466	-89.1727	-0.827289
529.831	267.557	µm	51	1000749740	0.758972	2.33002	71.9577	-18.0423
533.084	263.052	µm	52	1000749740	3.25299	-4.505	-54.1676	-35.8324
531.837	262.897	µm	53	1000749740	-1.24701	-0.154999	-172.915	82.9147
532.275	263.864	µm	54	1000749740	0.438049	0.96701	65.6298	-24.3702
531.641	268.446	µm	55	1000749740	-0.634033	4.582	97.8783	7.87826
535.698	269.645	µm	56	1000749740	4.05701	1.19897	16.4641	-73.5359
541.513	274.197	µm	57	1000749740	5.815	4.552	38.0539	-51.9461
543.599	276.116	µm	58	1000749740	2.086	1.91901	42.6124	-47.3876
543.142	273.456	µm	59	1000749740	-0.45697	-2.66	-99.7479	9.74787
545.559	270.516	µm	60	1000749740	2.41699	-2.94	-50.5762	-39.4238
545.844	271.735	µm	61	1000749740	0.284973	1.21899	76.8419	-13.1581
545.893	271.51	µm	62	1000749740	0.0490112	-0.224976	-77.7101	-12.2899
545.536	273.172	µm	63	1000749740	-0.356995	1.66199	102.123	12.1229
532.368	273.314	µm	64	1000749740	-13.168	0.141998	179.382	89.3822
522.25	275.432	µm	65	1000749740	-10.118	2.11801	168.177	78.1769
509.365	274.067	µm	66	1000749740	-12.885	-1.36502	-173.953	83.9527
504.149	275.141	µm	67	1000749740	-5.216	1.07401	168.365	78.3651
492.912	274.112	µm	68	1000749740	-11.237	-1.02899	-174.768	84.7679
488.602	274.125	µm	69	1000749740	-4.31	0.0130005	179.827	89.8272
480.441	274.756	µm	70	1000749740	-8.16098	0.631012	175.579	85.5787
472.875	272.82	µm	71	1000749740	-7.56601	-1.936	-165.647	75.647
466.343	275.095	µm	72	1000749740	-6.53201	2.27499	160.798	70.7976
459.106	274.594	µm	73	1000749740	-7.237	-0.501007	-176.04	86.0398
648.406	236.435	µm	1	1000749750	189.3	-38.159	-11.3969	-78.6031
644.324	249.34	µm	3	1000749750	-4.08203	12.905	107.553	17.5529
643.498	248.039	µm	4	1000749750	-0.825989	-1.30099	-122.411	32.4111
641.258	246.579	µm	5	1000749750	-2.23999	-1.46001	-146.904	56.904
641.855	248.214	µm	6	1000749750	0.596985	1.63501	69.9415	-20.0585
642.747	251.375	µm	7	1000749750	0.892029	3.161	74.241	-15.759
642.872	256.297	µm	8	1000749750	0.125	4.922	88.5452	-1.45478
641.257	259.692	µm	9	1000749750	-1.61499	3.39499	115.44	25.4403
641.104	260.798	µm	10	1000749750	-0.153015	1.10602	97.8767	7.87674
639.71	266.171	µm	11	1000749750	-1.39398	5.37299	104.544	14.5443
634.128	252.945	µm	12	1000749750	-5.58203	-13.226	-112.882	22.8822
634.343	252.154	µm	13	1000749750	0.215027	-0.791	-74.7921	-15.2079
635.969	251.018	µm	14	1000749750	1.62598	-1.136	-34.9404	-55.0596
635.369	251.988	µm	15	1000749750	-0.599976	0.970001	121.738	31.7381
633.163	252.564	µm	16	1000749750	-2.20599	0.575989	165.367	75.3667
631.296	256.28	µm	17	1000749750	-1.867	3.716	116.676	26.676
627.138	258.404	µm	18	1000749750	-4.15802	2.12399	152.941	62.9412
623.591	258.175	µm	19	1000749750	-3.547	-0.229004	-176.306	86.306
620.945	259.764	µm	20	1000749750	-2.646	1.58902	149.014	59.0136
617.342	260.674	µm	21	1000749750	-3.60303	0.910004	165.825	75.8254
615.144	263.873	µm	22	1000749750	-2.198	3.19897	124.493	34.4927
612.215	264.582	µm	23	1000749750	-2.92896	0.709015	166.392	76.3921
610.701	264.351	µm	24	1000749750	-1.51404	-0.230988	-171.326	81.3256
608.292	264.671	µm	25	1000749750	-2.409	0.319977	172.434	82.4339
603.961	265.639	µm	26	1000749750	-4.33099	0.968018	167.401	77.4009
616.093	237.012	µm	1	1000749752	12.132	-28.627	-67.033	-22.967
616.505	231.546	µm	2	1000749752	0.411987	-5.46599	-85.6896	-4.3104
619.005	230.672	µm	3	1000749752	2.5	-0.874008	-19.2698	-70.7302
619.621	229.183	µm	4	1000749752	0.615967	-1.489	-67.5262	-22.4738
617.835	235.014	µm	5	1000749752	-1.78595	5.83101	107.029	17.029
620.339	238.416	µm	7	1000749752	2.50397	3.40199	53.6458	-36.3542
619.877	236.801	µm	8	1000749752	-0.461975	-1.61501	-105.963	15.9633
624.923	239.955	µm	9	1000749752	5.04596	3.15401	32.0077	-57.9923
626.988	241.389	µm	10	1000749752	2.065	1.43401	34.7774	-55.2226
630.624	246.818	µm	11	1000749752	3.63605	5.42899	56.1879	-33.8121
641.883	244.748	µm	14	1000749752	11.259	-2.06999	-10.4176	-79.5824
639.611	244.547	µm	15	1000749752	-2.27197	-0.201004	-174.944	84.9441
638.219	245.874	µm	16	1000749752	-1.39203	1.327	136.37	46.3701
637.307	250.57	µm	17	1000749752	-0.911987	4.69601	100.99	10.9903
640.921	247.966	µm	20	1000749752	3.61401	-2.604	-35.7739	-54.2261
640.332	247.902	µm	21	1000749752	-0.58905	-0.0640106	-173.798	83.7981
639.766	245.39	µm	22	1000749752	-0.565979	-2.51199	-102.697	12.6973
640.036	244.457	µm	23	1000749752	0.27002	-0.932999	-73.859	-16.141
637.947	243.407	µm	24	1000749752	-2.08899	-1.05	-153.314	63.3142
633.392	242.378	µm	25	1000749752	-4.55499	-1.02899	-167.27	77.2703
635.305	245.403	µm	26	1000749752	1.91296	3.02499	57.6913	-32.3087
635.07	246.1	µm	27	1000749752	-0.234985	0.697006	108.631	18.6308
631.316	249.131	µm	28	1000749752	-3.75403	3.03099	141.083	51.0827
628.953	253.895	µm	29	1000749752	-2.36298	4.76401	116.382	26.3817
627.809	256.91	µm	30	1000749752	-1.14398	3.015	110.778	20.7783
625.866	255.613	µm	31	1000749752	-1.94299	-1.297	-146.276	56.2759
620.422	256.118	µm	32	1000749752	-5.44403	0.505005	174.7	84.7002
620.412	251.968	µm	33	1000749752	-0.0100098	-4.15001	-90.1382	0.138196
620.028	256.932	µm	35	1000749752	-0.383972	4.964	94.4231	4.4231
624.217	248.791	µm	36	1000749752	4.18896	-8.14101	-62.7719	-27.2281
624.019	246.296	µm	37	1000749752	-0.197998	-2.495	-94.5374	4.53737
626.095	239.236	µm	38	1000749752	2.07599	-7.06001	-73.6141	-16.3859
629.096	235.362	µm	39	1000749752	3.00104	-3.87399	-52.2364	-37.7636
633.272	231.02	µm	40	1000749752	4.17596	-4.342	-46.1167	-43.8833
634.212	234.865	µm	41	1000749752	0.940002	3.845	76.2621	-13.7379
634.735	236.129	µm	42	1000749752	0.52301	1.26399	67.5214	-22.4786
635.561	234.086	µm	43	1000749752	0.825989	-2.043	-67.9864	-22.0136
636.015	234.773	µm	44	1000749752	0.454041	0.686996	56.539	-33.461
636.464	239.107	µm	45	1000749752	0.448975	4.334	84.0856	-5.91438
639.523	235.579	µm	47	1000749752	3.05902	-3.528	-49.0724	-40.9276
637.595	239.907	µm	48	1000749752	-1.92804	4.328	114.012	24.012
633.786	242.279	µm	49	1000749752	-3.80896	2.37201	148.088	58.0876
637.431	242.53	µm	51	1000749752	3.64502	0.250992	3.9391	-86.0609
632.958	251.055	µm	53	1000749752	-4.47302	8.52499	117.686	27.6858
634.222	249.339	µm	54	1000749752	1.26398	-1.71599	-53.6251	-36.3749
632.837	253.642	µm	55	1000749752	-1.38501	4.30299	107.842	17.8419
634.07	252.014	µm	56	1000749752	1.23303	-1.62799	-52.8599	-37.1401
634.403	255.435	µm	57	1000749752	0.333008	3.42099	84.4402	-5.5598
631.682	257.11	µm	58	1000749752	-2.72101	1.67499	148.385	58.3845
632.948	258.899	µm	59	1000749752	1.26599	1.789	54.7148	-35.2852
633.119	260.053	µm	60	1000749752	0.171021	1.15402	81.5704	-8.4296
633.498	259.305	µm	61	1000749752	0.378967	-0.748016	-63.1319	-26.8681
633.088	259.738	µm	62	1000749752	-0.409973	0.433014	133.434	43.4344
635.636	262.665	µm	63	1000749752	2.54797	2.927	48.9602	-41.0398
635.366	263.178	µm	64	1000749752	-0.269958	0.513	117.755	27.7549
635.055	263.436	µm	65	1000749752	-0.311035	0.257996	140.325	50.3252
635.601	258.354	µm	67	1000749752	0.546021	-5.082	-83.8675	-6.13245
635.61	261.215	µm	68	1000749752	0.00897217	2.86099	89.8203	-0.179681
632.383	263.116	µm	69	1000749752	-3.22699	1.901	149.498	59.4979
631.985	266.244	µm	70	1000749752	-0.39801	3.12799	97.2514	7.25143
632.075	268.45	µm	71	1000749752	0.0900269	2.20602	87.6631	-2.33692
630.679	269.356	µm	72	1000749752	-1.396	0.905975	147.017	57.0172
628.913	269.616	µm	73	1000749752	-1.76599	0.26001	171.624	81.6244
627.754	271.04	µm	74	1000749752	-1.159	1.42401	129.142	39.142
626.872	268.666	µm	75	1000749752	-0.882019	-2.37402	-110.382	20.3815
624.339	260.729	µm	76	1000749752	-2.53302	-7.93698	-107.7	17.7
620.509	254.629	µm	77	1000749752	-3.83002	-6.10001	-122.124	32.1235
630.838	255.105	µm	78	1000749752	10.329	0.475998	2.63852	-87.3615
630.903	260.244	µm	79	1000749752	0.0650024	5.13899	89.2753	-0.724688
629.673	266.132	µm	80	1000749752	-1.23004	5.888	101.8	11.7998
627.182	287.06	µm	81	1000749752	-2.49097	20.928	96.7877	6.78773
624.936	288.783	µm	82	1000749752	-2.24603	1.72299	142.507	52.5072
616.471	294.44	µm	83	1000749752	-8.46497	5.65701	146.246	56.2458
621.932	292.984	µm	84	1000749752	5.461	-1.45599	-14.9287	-75.0713
621.521	293.738	µm	85	1000749752	-0.411011	0.753998	118.595	28.5952
616.429	295.573	µm	86	1000749752	-5.09198	1.83499	160.182	70.1824
611.964	295.818	µm	87	1000749752	-4.46503	0.244995	176.859	86.8593
620.571	297.831	µm	88	1000749752	8.60699	2.013	13.1637	-76.8363
618.539	297.043	µm	89	1000749752	-2.03198	-0.787994	-158.804	68.8039
618.123	293.563	µm	90	1000749752	-0.416016	-3.48001	-96.817	6.81704
617.872	287.467	µm	91	1000749752	-0.250977	-6.09598	-92.3576	2.35758
604.73	295.845	µm	92	1000749752	-13.142	8.37799	147.483	57.4827
611.267	292.509	µm	93	1000749752	6.53705	-3.336	-27.0362	-62.9638
614.649	285.334	µm	94	1000749752	3.38196	-7.17499	-64.763	-25.237
615.297	286.31	µm	95	1000749752	0.64801	0.975983	56.4176	-33.5824
615.591	286.209	µm	96	1000749752	0.294006	-0.100983	-18.9561	-71.0439
616.044	290.413	µm	97	1000749752	0.453003	4.20398	83.8498	-6.15022
618.691	273.755	µm	100	1000749752	2.64697	-16.658	-80.9711	-9.02888
616.912	268.507	µm	101	1000749752	-1.77899	-5.24802	-108.726	18.7258
616.262	269.332	µm	102	1000749752	-0.649963	0.825012	128.232	38.2318
619.661	276.524	µm	104	1000749752	3.39899	7.19199	64.7042	-25.2958
621.913	280.358	µm	105	1000749752	2.25201	3.83401	59.571	-30.429
623.911	282.768	µm	106	1000749752	1.99799	2.41	50.34	-39.66
626.018	290.87	µm	107	1000749752	2.10699	8.10199	75.4226	-14.5774
625.357	297.085	µm	108	1000749752	-0.661011	6.215	96.071	6.07101
622.697	303.373	µm	109	1000749752	-2.65997	6.28799	112.93	22.9295
616.41	303.687	µm	110	1000749752	-6.28705	0.314026	177.141	87.1406
608.362	288.649	µm	112	1000749752	-8.04797	-15.038	-118.155	28.1546
604.775	299.049	µm	113	1000749752	-3.58698	10.4	109.029	19.0293
602.338	289.838	µm	115	1000749752	-2.43701	-9.211	-104.82	14.8195
602.926	287.376	µm	116	1000749752	0.588013	-2.46201	-76.5674	-13.4326
602.319	280.08	µm	117	1000749752	-0.607056	-7.29602	-94.7563	4.75626
604.581	279.602	µm	118	1000749752	2.26202	-0.477997	-11.9319	-78.0681
605.78	276.231	µm	119	1000749752	1.19904	-3.371	-70.42	-19.58
611.147	280.733	µm	120	1000749752	5.36694	4.50201	39.9913	-50.0087
631.469	245.083	µm	1	1000749765	20.322	-35.65	-60.315	-29.685
628.285	245.052	µm	2	1000749765	-3.18402	-0.0309906	-179.442	89.4423
630.736	238.044	µm	3	1000749765	2.45105	-7.008	-70.7227	-19.2773
630.865	221.171	µm	6	1000749765	0.128967	-16.873	-89.5621	-0.437927
631.154	216.01	µm	7	1000749765	0.289001	-5.16101	-86.795	-3.20505
632.32	214.255	µm	8	1000749765	1.16602	-1.75499	-56.3999	-33.6001
633.745	214.451	µm	9	1000749765	1.42499	0.195999	7.83158	-82.1684
634.238	214.616	µm	10	1000749765	0.492981	0.164993	18.5046	-71.4954
634.771	216.544	µm	11	1000749765	0.53302	1.92801	74.5459	-15.4541
637.689	222.219	µm	12	1000749765	2.91803	5.67499	62.7882	-27.2118
639.765	222.432	µm	13	1000749765	2.07599	0.213013	5.85849	-84.1415
638.065	221.863	µm	14	1000749765	-1.70001	-0.569	-161.494	71.4944
636.191	221.609	µm	15	1000749765	-1.87402	-0.254013	-172.281	82.2809
633.996	220.468	µm	16	1000749765	-2.19501	-1.14099	-152.534	62.534
632.964	219.567	µm	17	1000749765	-1.03198	-0.901001	-138.877	48.8765
630.573	217.87	µm	18	1000749765	-2.39099	-1.69701	-144.635	54.6348
628.148	218.662	µm	19	1000749765	-2.42499	0.792007	161.913	71.9128
628.328	225.452	µm	20	1000749765	0.179993	6.78999	88.4815	-1.51847
628.907	228.078	µm	21	1000749765	0.578979	2.62601	77.5664	-12.4336
628.875	230.087	µm	22	1000749765	-0.0319824	2.009	90.912	0.912046
631.089	233.854	µm	23	1000749765	2.21399	3.767	59.5558	-30.4442
631.923	236.07	µm	24	1000749765	0.833984	2.216	69.3764	-20.6236
624.902	246.621	µm	25	1000749765	-7.021	10.551	123.641	33.6412
626.841	239.78	µm	26	1000749765	1.93903	-6.841	-74.1751	-15.8249
625.705	233.161	µm	27	1000749765	-1.13599	-6.619	-99.7385	9.73851
624.952	229.139	µm	29	1000749765	-0.752991	-4.02199	-100.604	10.6041
626.024	230.855	µm	30	1000749765	1.07196	1.71599	58.0074	-31.9926
623.383	229.166	µm	31	1000749765	-2.64099	-1.689	-147.4	57.3998
625.361	230.417	µm	32	1000749765	1.97803	1.25101	32.3114	-57.6886
636.377	228.972	µm	33	1000749765	11.016	-1.44501	-7.47303	-82.527
635.544	212.909	µm	34	1000749765	-0.833008	-16.063	-92.9686	2.96863
632.326	193.951	µm	37	1000749765	-3.21802	-18.958	-99.6338	9.63382
628.56	192.848	µm	38	1000749765	-3.76599	-1.103	-163.676	73.6756
625.611	190.435	µm	39	1000749765	-2.94897	-2.41301	-140.708	50.7081
623.156	195.654	µm	40	1000749765	-2.45502	5.21901	115.192	25.1922
622.715	199.769	µm	41	1000749765	-0.440979	4.11499	96.1167	6.1167
620.013	197.795	µm	42	1000749765	-2.70203	-1.974	-143.85	53.8495
619.54	200.78	µm	43	1000749765	-0.473022	2.985	99.0046	9.00458
619.893	207.239	µm	44	1000749765	0.353027	6.459	86.8715	-3.12848
618.717	213.829	µm	45	1000749765	-1.17603	6.59	100.118	10.1183
616.161	216.022	µm	46	1000749765	-2.55597	2.19301	139.371	49.3706
617.664	218.169	µm	47	1000749765	1.50299	2.147	55.0064	-34.9936
616.823	222.808	µm	48	1000749765	-0.841003	4.63899	100.276	10.2756
611.06	219.866	µm	49	1000749765	-5.763	-2.942	-152.956	62.9558
605.235	215.731	µm	50	1000749765	-5.82501	-4.13499	-144.63	54.6302
603.33	214.832	µm	51	1000749765	-1.90497	-0.899002	-154.736	64.7362
601.139	215.844	µm	52	1000749765	-2.19104	1.01199	155.209	65.2088
597.25	216.661	µm	53	1000749765	-3.88898	0.817001	168.136	78.1358
594.584	216.708	µm	54	1000749765	-2.66602	0.0469971	178.99	88.9901
589.885	215.293	µm	55	1000749765	-4.69897	-1.41499	-163.241	73.2415
583.736	222.494	µm	56	1000749765	-6.14899	7.201	130.494	40.4942
580.047	228.968	µm	57	1000749765	-3.68903	6.474	119.675	29.6754
574.608	236.61	µm	58	1000749765	-5.43903	7.642	125.441	35.4405
569.784	239.625	µm	59	1000749765	-4.82397	3.015	147.994	57.9945
567.303	241.193	µm	60	1000749765	-2.48102	1.56799	147.707	57.7073
563.356	242.374	µm	61	1000749765	-3.94696	1.181	163.342	73.3419
556.02	235.652	µm	62	1000749765	-7.336	-6.722	-137.501	47.5009
550.448	226.463	µm	63	1000749765	-5.57202	-9.189	-121.232	31.2318
542.208	221.908	µm	64	1000749765	-8.23999	-4.55499	-151.067	61.0666
535.749	222.314	µm	65	1000749765	-6.45898	0.405991	176.403	86.4033
526.142	225.116	µm	66	1000749765	-9.60699	2.802	163.74	73.74
520.717	221.045	µm	67	1000749765	-5.42505	-4.071	-143.115	53.1152
517.748	232.664	µm	68	1000749765	-2.96899	11.619	104.334	14.334
515.98	241.399	µm	69	1000749765	-1.76801	8.735	101.442	11.4424
529.813	254.047	µm	71	1000749765	13.833	12.648	42.4377	-47.5623
533.404	256.128	µm	72	1000749765	3.591	2.08099	30.0924	-59.9076
537.001	259.065	µm	73	1000749765	3.59698	2.93701	39.2323	-50.7677
534.299	262.071	µm	74	1000749765	-2.70197	3.00601	131.951	41.9509
526.497	265.856	µm	75	1000749765	-7.802	3.78497	154.121	64.1207
525.251	267.172	µm	76	1000749765	-1.24603	1.31601	133.435	43.4355
520.385	269.017	µm	77	1000749765	-4.86597	1.845	159.235	69.2351
525.984	271.438	µm	78	1000749765	5.599	2.42099	23.3835	-66.6165
529.655	276.647	µm	79	1000749765	3.67102	5.20901	54.826	-35.174
531.915	291.036	µm	80	1000749765	2.25995	14.389	81.074	-8.926
531.122	298.6	µm	81	1000749765	-0.792969	7.564	95.9847	5.98472
527.589	300.526	µm	82	1000749765	-3.53302	1.92599	151.403	61.4034
522.601	298.238	µm	83	1000749765	-4.98798	-2.28799	-155.359	65.359
520.838	300.882	µm	84	1000749765	-1.763	2.64398	123.695	33.6953
518.117	300.764	µm	85	1000749765	-2.72101	-0.117981	-177.517	87.5173
508.688	304.482	µm	86	1000749765	-9.42902	3.71799	158.48	68.48
506.893	302.09	µm	87	1000749765	-1.79498	-2.392	-126.885	36.885
504.095	296.125	µm	88	1000749765	-2.798	-5.965	-115.13	25.1299
496.458	290.26	µm	89	1000749765	-7.63699	-5.86499	-142.477	52.4768
488.995	288.852	µm	90	1000749765	-7.46301	-1.40802	-169.316	79.3158
478.973	290.614	µm	91	1000749765	-10.022	1.76202	170.028	80.0284
473.189	297.215	µm	92	1000749765	-5.784	6.60098	131.226	41.2259
468.648	307.644	µm	93	1000749765	-4.54099	10.429	113.529	23.5292
470.65	316.543	µm	94	1000749765	2.00198	8.89899	77.3214	-12.6786
469.743	322.178	µm	95	1000749765	-0.906982	5.63501	99.1436	9.14361
464.334	332.8	µm	96	1000749765	-5.409	10.622	116.986	26.9864
461.386	338.355	µm	97	1000749765	-2.94803	5.55502	117.955	27.9547
461.64	354.35	µm	98	1000749765	0.254028	15.995	89.0901	-0.90988
458.598	364.056	µm	99	1000749765	-3.04202	9.70599	107.402	17.4019
450.163	371.772	µm	100	1000749765	-8.435	7.716	137.549	47.549
444.644	378.833	µm	101	1000749765	-5.51898	7.061	128.012	38.0117
436.011	388.603	µm	102	1000749765	-8.63303	9.76999	131.465	41.4647
432.534	396.191	µm	103	1000749765	-3.47699	7.58801	114.618	24.6183
434.289	402.908	µm	104	1000749765	1.755	6.71698	75.3572	-14.6428
435.289	407.772	µm	105	1000749765	1	4.86401	78.3824	-11.6176
432.078	412.093	µm	106	1000749765	-3.211	4.32098	126.617	36.6167
427.118	416.462	µm	107	1000749765	-4.95999	4.36902	138.625	48.6247
420.159	418.305	µm	108	1000749765	-6.95901	1.84299	165.167	75.1666
417.403	417.645	µm	109	1000749765	-2.75598	-0.660004	-166.532	76.5324
419.181	416.785	µm	110	1000749765	1.77798	-0.859985	-25.8124	-64.1876
420.53	416.44	µm	111	1000749765	1.349	-0.345001	-14.3457	-75.6543
432.299	419.029	µm	112	1000749765	11.769	2.58899	12.4065	-77.5935
438.166	422.424	µm	113	1000749765	5.86697	3.39502	30.0565	-59.9435
448.34	423.432	µm	114	1000749765	10.174	1.008	5.65814	-84.3419
450.967	425.096	µm	115	1000749765	2.62701	1.664	32.351	-57.649
455.241	425.161	µm	116	1000749765	4.27399	0.0650024	0.871336	-89.1287
457.593	426.188	µm	117	1000749765	2.35199	1.02698	23.5881	-66.4119
458.882	425.186	µm	118	1000749765	1.289	-1.00198	-37.8591	-52.1409
459.933	424.676	µm	119	1000749765	1.05103	-0.51001	-25.885	-64.115
462.389	424.315	µm	120	1000749765	2.45599	-0.360992	-8.3617	-81.6383
462.557	423.932	µm	121	1000749765	0.167999	-0.382996	-66.3156	-23.6844
462.524	424.19	µm	122	1000749765	-0.03302	0.257996	97.2934	7.29345
463.747	421.674	µm	123	1000749765	1.22302	-2.51599	-64.0756	-25.9244
458.165	419.412	µm	124	1000749765	-5.582	-2.26202	-157.94	67.9405
455.757	416.004	µm	125	1000749765	-2.40802	-3.40799	-125.244	35.2443
456.358	415.172	µm	126	1000749765	0.601013	-0.832001	-54.1567	-35.8433
457.773	415.875	µm	127	1000749765	1.41501	0.703003	26.4191	-63.5809
454.447	416.589	µm	128	1000749765	-3.32602	0.713989	167.884	77.8843
449.392	412.669	µm	130	1000749765	-5.05499	-3.91998	-142.208	52.2076
450.414	411.147	µm	131	1000749765	1.022	-1.522	-56.1192	-33.8808
453.334	412.287	µm	132	1000749765	2.92001	1.13998	21.3259	-68.6741
447.839	414.754	µm	135	1000749765	-5.49503	2.46701	155.822	65.8221
445.318	417.208	µm	137	1000749765	-2.521	2.45401	135.771	45.7714
437.639	418.281	µm	139	1000749765	-7.67899	1.073	172.045	82.0455
435.672	407.995	µm	141	1000749765	-1.96701	-10.286	-100.826	10.8261
435.275	407.066	µm	142	1000749765	-0.397003	-0.928986	-113.14	23.1395
433.857	407.588	µm	143	1000749765	-1.418	0.522003	159.79	69.79
437.246	410.277	µm	144	1000749765	3.38901	2.689	38.4301	-51.5699
438.546	407.297	µm	145	1000749765	1.29999	-2.98001	-66.4314	-23.5686
442.098	415.566	µm	146	1000749765	3.552	8.26901	66.7538	-23.2462
438.611	417.776	µm	147	1000749765	-3.487	2.20999	147.634	57.6343
439.239	419.206	µm	148	1000749765	0.628021	1.42999	66.29	-23.71
425.369	417.228	µm	149	1000749765	-13.87	-1.978	-171.884	81.8838
429.687	418.254	µm	150	1000749765	4.31802	1.026	13.3661	-76.6339
429.629	418.799	µm	151	1000749765	-0.0580139	0.545013	96.076	6.07597
425.078	417.031	µm	152	1000749765	-4.55099	-1.76801	-158.769	68.7695
425.073	416.466	µm	153	1000749765	-0.00500488	-0.565002	-90.5075	0.507522
423.631	413.073	µm	154	1000749765	-1.44199	-3.39301	-113.025	23.0249
637.779	247.244	µm	1	1000749768	214.148	-165.829	-37.753	-52.247
639.387	245.38	µm	2	1000749768	1.60803	-1.864	-49.2164	-40.7836
640.865	241.888	µm	3	1000749768	1.47797	-3.492	-67.0598	-22.9402
640.657	243.292	µm	4	1000749768	-0.208008	1.40401	98.4272	8.42724
640.46	241.87	µm	6	1000749768	-0.19696	-1.42201	-97.8858	7.88577
640.234	240.589	µm	7	1000749768	-0.226013	-1.28099	-100.006	10.0061
640.414	240.566	µm	8	1000749768	0.179993	-0.0230103	-7.28517	-82.7148
640.53	240.948	µm	9	1000749768	0.116028	0.382004	73.1046	-16.8954
640.345	237.511	µm	10	1000749768	-0.185059	-3.437	-93.082	3.08201
639.427	238.031	µm	11	1000749768	-0.917969	0.520004	150.47	60.4696
638.722	237.085	µm	12	1000749768	-0.705017	-0.945999	-126.696	36.6958
636.823	233.89	µm	13	1000749768	-1.89899	-3.19501	-120.726	30.7256
630.502	226.985	µm	15	1000749768	-6.32098	-6.905	-132.472	42.4717
628.591	225.97	µm	16	1000749768	-1.91101	-1.015	-152.026	62.0258
624.376	225.086	µm	17	1000749768	-4.21503	-0.884003	-168.155	78.1552
619.391	228.495	µm	18	1000749768	-4.98499	3.409	145.634	55.6336
620.138	229.696	µm	19	1000749768	0.747009	1.201	58.1189	-31.8811
618.646	231.204	µm	20	1000749768	-1.492	1.508	134.695	44.6946
617.074	231.731	µm	21	1000749768	-1.57202	0.527008	161.467	71.4667
614.241	231.58	µm	22	1000749768	-2.83295	-0.151001	-176.949	86.9489
610.632	235.765	µm	23	1000749768	-3.60901	4.185	130.773	40.7734
608.544	242.883	µm	24	1000749768	-2.08801	7.118	106.349	16.3487
604.791	246.949	µm	25	1000749768	-3.75299	4.06601	132.707	42.7075
597.155	244.38	µm	26	1000749768	-7.63599	-2.569	-161.405	71.4053
590.791	246.188	µm	27	1000749768	-6.36401	1.808	164.14	74.1403
586.975	240.909	µm	28	1000749768	-3.81604	-5.27901	-125.862	35.8621
589.013	234.187	µm	29	1000749768	2.03802	-6.722	-73.1334	-16.8666
593.247	224.416	µm	30	1000749768	4.23401	-9.771	-66.5717	-23.4283
596.89	219.704	µm	31	1000749768	3.64301	-4.71201	-52.2912	-37.7088
600.161	222.607	µm	32	1000749768	3.271	2.903	41.589	-48.411
603.408	226.517	µm	33	1000749768	3.24701	3.91	50.2925	-39.7075
608.892	234.112	µm	34	1000749768	5.48401	7.595	54.1686	-35.8314
609.043	235.607	µm	35	1000749768	0.151001	1.495	84.2324	-5.76756
606.547	240.846	µm	36	1000749768	-2.49603	5.239	115.475	25.4747
602.75	242.863	µm	37	1000749768	-3.797	2.01701	152.022	62.0222
597.15	242.931	µm	38	1000749768	-5.59998	0.0679932	179.304	89.3044
594.877	244.928	µm	39	1000749768	-2.27301	1.99699	138.698	48.6985
592.669	239.41	µm	40	1000749768	-2.20801	-5.51799	-111.809	21.8087
594.025	238.834	µm	41	1000749768	1.35602	-0.576004	-23.0146	-66.9854
604.593	234.186	µm	42	1000749768	10.568	-4.64799	-23.7408	-66.2592
609.025	239.669	µm	43	1000749768	4.43201	5.483	51.0508	-38.9492
609.448	241.161	µm	44	1000749768	0.422974	1.49199	74.1722	-15.8278
614.101	244.866	µm	45	1000749768	4.65302	3.705	38.5288	-51.4712
614.004	243.296	µm	46	1000749768	-0.0969849	-1.56999	-93.5349	3.5349
617.886	240.833	µm	47	1000749768	3.88196	-2.46301	-32.3942	-57.6058
619.83	233.488	µm	48	1000749768	1.94403	-7.34499	-75.1752	-14.8248
619.335	229.013	µm	49	1000749768	-0.494995	-4.47501	-96.312	6.31201
618.942	227.042	µm	50	1000749768	-0.393005	-1.97099	-101.277	11.2766
618.091	224.424	µm	51	1000749768	-0.851013	-2.61801	-108.007	18.0073
613.894	221.163	µm	52	1000749768	-4.19702	-3.261	-142.154	52.1535
607.477	223.742	µm	53	1000749768	-6.41699	2.57901	158.105	68.1046
603.139	225.124	µm	54	1000749768	-4.33801	1.38199	162.329	72.3293
595.37	228.157	µm	55	1000749768	-7.76898	3.033	158.674	68.6744
589.95	230.642	µm	56	1000749768	-5.41998	2.485	155.369	65.3691
584.396	234.382	µm	57	1000749768	-5.55402	3.74001	146.044	56.0442
583.879	240.203	µm	58	1000749768	-0.516968	5.821	95.0752	5.07517
580.905	246.782	µm	59	1000749768	-2.974	6.57899	114.325	24.3251
579.731	251.341	µm	60	1000749768	-1.17401	4.55901	104.441	14.4408
572.454	253.476	µm	61	1000749768	-7.27704	2.13499	163.649	73.649
566.765	254.142	µm	62	1000749768	-5.68896	0.666	173.323	83.3228
558.598	257.68	µm	63	1000749768	-8.16699	3.53799	156.577	66.5774
551.542	258.387	µm	64	1000749768	-7.05603	0.707001	174.278	84.2782
543.608	257.799	µm	65	1000749768	-7.93402	-0.587982	-175.762	85.7616
540.574	256.128	µm	66	1000749768	-3.034	-1.67102	-151.156	61.1555
536.979	251.923	µm	67	1000749768	-3.59497	-4.20499	-130.528	40.5281
530.031	243.532	µm	68	1000749768	-6.948	-8.39101	-129.626	39.6257
525.1	243.567	µm	69	1000749768	-4.93103	0.0350037	179.593	89.5933
526.433	245.968	µm	70	1000749768	1.33301	2.401	60.9615	-29.0385
523.904	247.579	µm	71	1000749768	-2.52899	1.61099	147.502	57.5025
521.854	244.868	µm	72	1000749768	-2.04999	-2.711	-127.096	37.0956
518.084	243.949	µm	73	1000749768	-3.77002	-0.918991	-166.301	76.3006
512.229	243.702	µm	74	1000749768	-5.85498	-0.247009	-177.584	87.5842
505.466	232.73	µm	75	1000749768	-6.763	-10.972	-121.649	31.6491
498.474	229.498	µm	76	1000749768	-6.992	-3.23199	-155.192	65.1917
487.292	224.833	µm	77	1000749768	-11.182	-4.66501	-157.355	67.3546
475.902	226.137	µm	78	1000749768	-11.39	1.304	173.469	83.4688
470.929	225.889	µm	79	1000749768	-4.97302	-0.247986	-177.145	87.1452
473.695	233.39	µm	80	1000749768	2.76602	7.50099	69.7583	-20.2417
480.048	235.841	µm	81	1000749768	6.353	2.451	21.0968	-68.9032
487.763	243.162	µm	82	1000749768	7.715	7.321	43.499	-46.501
495.664	241.49	µm	83	1000749768	7.901	-1.672	-11.9486	-78.0514
499.719	244.106	µm	84	1000749768	4.05499	2.616	32.8273	-57.1727
502.503	246.431	µm	85	1000749768	2.784	2.325	39.8662	-50.1338
504.754	245.225	µm	86	1000749768	2.25101	-1.20599	-28.1805	-61.8195
508.467	251.054	µm	87	1000749768	3.71301	5.82899	57.5033	-32.4967
511.317	254.965	µm	88	1000749768	2.84998	3.911	53.9189	-36.0811
516.969	265.894	µm	89	1000749768	5.65201	10.929	62.654	-27.346
518.687	273.288	µm	90	1000749768	1.71802	7.39398	76.9192	-13.0808
516.491	280.692	µm	91	1000749768	-2.19598	7.40399	106.52	16.5201
517.483	281.139	µm	92	1000749768	0.991943	0.447021	24.2588	-65.7412
513.093	278.36	µm	93	1000749768	-4.38995	-2.77902	-147.664	57.6645
506.068	270.934	µm	94	1000749768	-7.02502	-7.42599	-133.411	43.4106
497.543	271.092	µm	95	1000749768	-8.52499	0.15802	178.938	88.9381
488.512	271.32	µm	96	1000749768	-9.03101	0.227997	178.554	88.5538
479.232	275.798	µm	97	1000749768	-9.28	4.478	154.241	64.2407
476.06	278.094	µm	98	1000749768	-3.172	2.29599	144.102	54.1018
474.285	280.205	µm	99	1000749768	-1.77499	2.11099	130.058	40.0583
478.684	284.382	µm	100	1000749768	4.39899	4.177	43.5173	-46.4827
481.86	287.915	µm	101	1000749768	3.17599	3.53302	48.0462	-41.9538
490.717	293.694	µm	102	1000749768	8.85703	5.77899	33.1235	-56.8765
497.065	292.614	µm	103	1000749768	6.34799	-1.07999	-9.65531	-80.3447
504.716	297.058	µm	104	1000749768	7.651	4.444	30.1497	-59.8503
502.323	296.979	µm	105	1000749768	-2.39301	-0.07901	-178.109	88.1089
495.72	296.892	µm	106	1000749768	-6.603	-0.0870056	-179.245	89.2451
489.5	298.447	µm	107	1000749768	-6.22	1.55499	165.964	75.9638
479.662	302.267	µm	108	1000749768	-9.83801	3.82001	158.779	68.7793
480.901	301.437	µm	109	1000749768	1.23901	-0.829987	-33.8172	-56.1828
481.844	299.766	µm	110	1000749768	0.942993	-1.67102	-60.563	-29.437
484.963	296.85	µm	111	1000749768	3.11902	-2.91599	-43.0731	-46.9269
487.246	298.403	µm	112	1000749768	2.28299	1.55301	34.2256	-55.7744
488.212	298.975	µm	113	1000749768	0.966003	0.571991	30.6307	-59.3693
486.257	306.996	µm	115	1000749768	-1.95502	8.021	103.698	13.698
481.923	310.533	µm	116	1000749768	-4.33398	3.53699	140.782	50.7819
475.27	313.196	µm	117	1000749768	-6.65302	2.66302	158.185	68.1851
470.91	315.94	µm	118	1000749768	-4.35999	2.74399	147.815	57.8154
451.641	307.468	µm	120	1000749768	-19.269	-8.47202	-156.266	66.2663
442.289	309.257	µm	121	1000749768	-9.35199	1.789	169.17	79.1704
434.785	307.372	µm	122	1000749768	-7.504	-1.88498	-165.899	75.8992
431.188	305.595	µm	123	1000749768	-3.59702	-1.77701	-153.71	63.7096
428.443	302.083	µm	124	1000749768	-2.745	-3.51199	-128.011	38.0114
421.519	300.496	µm	125	1000749768	-6.92398	-1.58701	-167.091	77.0905
419.238	300.754	µm	126	1000749768	-2.28101	0.257996	173.547	83.5469
420.191	301.016	µm	127	1000749768	0.953003	0.261993	15.3716	-74.6284
427.355	303.675	µm	128	1000749768	7.164	2.659	20.363	-69.637
431.164	306.06	µm	129	1000749768	3.80899	2.38501	32.0529	-57.9471
435.169	309.307	µm	130	1000749768	4.005	3.24701	39.033	-50.967
439.118	308.794	µm	131	1000749768	3.94901	-0.513	-7.40163	-82.5984
443.34	312.025	µm	132	1000749768	4.22198	3.23099	37.426	-52.574
444.975	316.897	µm	133	1000749768	1.63501	4.87201	71.4486	-18.5514
446.025	321.913	µm	134	1000749768	1.04999	5.01599	78.1771	-11.8229
444.563	327.081	µm	135	1000749768	-1.46201	5.168	105.796	15.796
445.098	332.601	µm	136	1000749768	0.535004	5.52002	84.4641	-5.53585
446.663	343.022	µm	137	1000749768	1.565	10.421	81.4593	-8.54073
446.335	341.539	µm	138	1000749768	-0.328003	-1.483	-102.472	12.4716
445.036	343.574	µm	139	1000749768	-1.29898	2.035	122.551	32.5508
446.488	348.011	µm	140	1000749768	1.452	4.43698	71.8794	-18.1206
446.981	349.965	µm	141	1000749768	0.492981	1.95401	75.8402	-14.1598
446.366	350.769	µm	142	1000749768	-0.61499	0.804016	127.412	37.4123
456.18	371.031	µm	144	1000749768	9.814	20.262	64.1565	-25.8435
458.57	380.053	µm	145	1000749768	2.39001	9.022	75.1626	-14.8374
460.275	386.798	µm	146	1000749768	1.70499	6.745	75.814	-14.186
460.021	392.789	µm	147	1000749768	-0.253998	5.991	92.4277	2.42769
459.076	406.678	µm	148	1000749768	-0.945007	13.889	93.8924	3.8924
459.072	412.607	µm	149	1000749768	-0.0039978	5.92899	90.0386	0.0386335
459.438	415.476	µm	150	1000749768	0.365997	2.86902	82.7301	-7.26989
459.842	418.449	µm	151	1000749768	0.404022	2.97299	82.2611	-7.73895
457.05	420.531	µm	152	1000749768	-2.79202	2.082	143.288	53.2882
456.204	422.764	µm	153	1000749768	-0.845978	2.233	110.749	20.7493
454.617	425.965	µm	154	1000749768	-1.58701	3.20099	116.372	26.3716
631.575	263.381	µm	1	1000749796	176.958	-162.584	-42.5759	-47.4241
632.042	267.414	µm	2	1000749796	0.46698	4.03299	83.3951	-6.60487
631.106	271.516	µm	3	1000749796	-0.935974	4.10199	102.853	12.8534
630.094	276.308	µm	4	1000749796	-1.01202	4.79202	101.925	11.925
638.421	289.691	µm	6	1000749796	8.32703	13.383	58.1097	-31.8903
636.923	291.104	µm	7	1000749796	-1.49805	1.41299	136.674	46.6735
636.956	286.946	µm	8	1000749796	0.03302	-4.15799	-89.545	-0.454996
634.41	285.639	µm	9	1000749796	-2.54602	-1.30701	-152.826	62.8262
633.447	281.957	µm	10	1000749796	-0.962952	-3.68201	-104.656	14.6562
632.559	283.785	µm	11	1000749796	-0.888	1.828	115.909	25.9094
639.187	270.554	µm	12	1000749796	6.62799	-13.231	-63.3917	-26.6083
637.07	276.058	µm	13	1000749796	-2.117	5.50403	111.038	21.0381
634.438	276.847	µm	14	1000749796	-2.63202	0.788971	163.313	73.3134
631.665	278.565	µm	15	1000749796	-2.77301	1.71802	148.22	58.2197
627.932	281.51	µm	16	1000749796	-3.73297	2.94501	141.729	51.7295
626.178	280.53	µm	17	1000749796	-1.75403	-0.980011	-150.807	60.807
623.12	284.45	µm	18	1000749796	-3.05798	3.92001	127.958	37.9576
621.544	287.02	µm	19	1000749796	-1.57599	2.56998	121.518	31.5179
619.579	289.922	µm	20	1000749796	-1.96503	2.90201	124.103	34.103
618.842	288.325	µm	21	1000749796	-0.737	-1.59698	-114.773	24.7731
613.75	288.677	µm	22	1000749796	-5.09198	0.35199	176.046	86.0456
609.381	287.649	µm	23	1000749796	-4.36902	-1.02802	-166.759	76.7593
606.35	287.669	µm	24	1000749796	-3.03101	0.0200195	179.622	89.6216
602.957	281.743	µm	25	1000749796	-3.39301	-5.92599	-119.794	29.7939
600.592	273.398	µm	26	1000749796	-2.36499	-8.345	-105.823	15.8228
598.429	267.748	µm	27	1000749796	-2.16296	-5.65002	-110.948	20.948
594.767	261.816	µm	28	1000749796	-3.66199	-5.93198	-121.688	31.6883
594.983	259.137	µm	29	1000749796	0.215942	-2.67902	-85.3916	-4.60837
591.67	252.961	µm	30	1000749796	-3.31299	-6.17599	-118.21	28.2104
590.111	250.368	µm	31	1000749796	-1.55896	-2.593	-121.015	31.015
592.082	250.493	µm	32	1000749796	1.97095	0.125	3.62891	-86.3711
584.762	245.302	µm	33	1000749796	-7.31995	-5.19099	-144.657	54.6574
577.362	241.019	µm	34	1000749796	-7.40002	-4.283	-149.938	59.9385
572.792	234.915	µm	35	1000749796	-4.57001	-6.104	-126.822	36.8218
566.596	233.368	µm	36	1000749796	-6.19598	-1.547	-165.981	75.9812
563.525	234.302	µm	37	1000749796	-3.07098	0.934006	163.083	73.0834
556.826	232.63	µm	38	1000749796	-6.69904	-1.672	-165.986	75.986
550.496	233.77	µm	39	1000749796	-6.33002	1.14	169.791	79.7908
545.634	235.938	µm	40	1000749796	-4.862	2.168	155.968	65.9676
544.403	240.462	µm	41	1000749796	-1.23096	4.524	105.221	15.2214
537.977	240.927	µm	42	1000749796	-6.42603	0.464996	175.861	85.8612
527.804	238.874	µm	43	1000749796	-10.173	-2.05301	-168.59	78.5904
522.362	233.233	µm	44	1000749796	-5.44202	-5.64099	-133.971	43.9715
515.756	229.525	µm	45	1000749796	-6.60602	-3.70801	-150.694	60.6942
511.038	231.633	µm	46	1000749796	-4.71799	2.108	155.925	65.9249
509.968	238.187	µm	47	1000749796	-1.07001	6.554	99.2723	9.27232
511.085	246.439	µm	48	1000749796	1.117	8.252	82.2912	-7.7088
511.044	248.75	µm	49	1000749796	-0.0409851	2.311	91.016	1.01602
508.244	246.365	µm	50	1000749796	-2.80002	-2.38499	-139.576	49.5764
508.179	244.869	µm	51	1000749796	-0.0650024	-1.496	-92.488	2.48798
508.508	243.118	µm	52	1000749796	0.32901	-1.75101	-79.3583	-10.6417
505.192	243.75	µm	53	1000749796	-3.31601	0.632004	169.209	79.2093
492.458	246.695	µm	54	1000749796	-12.734	2.94501	166.978	76.9781
487.239	252.051	µm	55	1000749796	-5.21899	5.35599	134.258	44.2578
482.748	262.485	µm	56	1000749796	-4.49103	10.434	113.288	23.2881
477.928	266.081	µm	57	1000749796	-4.81998	3.59601	143.275	53.2747
480.942	264.063	µm	58	1000749796	3.01398	-2.01801	-33.8042	-56.1958
482.152	263.998	µm	59	1000749796	1.21002	-0.0650024	-3.07498	-86.925
482.735	264.024	µm	60	1000749796	0.582977	0.026001	2.55372	-87.4463
484.283	265.364	µm	61	1000749796	1.548	1.34003	40.881	-49.119
487.093	265.309	µm	62	1000749796	2.81	-0.0550232	-1.12178	-88.8782
487.577	261.584	µm	63	1000749796	0.484009	-3.72498	-82.5967	-7.40331
487.57	263.71	µm	64	1000749796	-0.00698853	2.12598	90.1883	0.188342
488.385	264.757	µm	65	1000749796	0.815002	1.047	52.1021	-37.8979
487.8	266.558	µm	66	1000749796	-0.585022	1.80103	107.995	17.9952
639.446	267.378	µm	1	1000749800	151.646	0.819977	0.309805	-89.6902
640.422	267.49	µm	2	1000749800	0.976013	0.112	6.54617	-83.4538
638.974	265.877	µm	3	1000749800	-1.448	-1.61298	-131.915	41.9149
636.808	266.507	µm	4	1000749800	-2.16602	0.629974	163.783	73.7832
628.483	277.086	µm	5	1000749800	-8.32501	10.579	128.201	38.2005
622.465	273.658	µm	6	1000749800	-6.01794	-3.42801	-150.333	60.3328
621.932	274.496	µm	7	1000749800	-0.53302	0.838013	122.458	32.4585
621.193	274.765	µm	8	1000749800	-0.739014	0.269012	159.998	69.9977
621.704	276.182	µm	9	1000749800	0.510986	1.41699	70.17	-19.83
623.558	275.96	µm	10	1000749800	1.854	-0.222015	-6.8286	-83.1714
623.544	276.049	µm	11	1000749800	-0.0139771	0.0890198	98.9232	8.9232
621.559	276.663	µm	12	1000749800	-1.98499	0.613983	162.812	72.8124
621.408	279.308	µm	13	1000749800	-0.151001	2.64502	93.2674	3.2674
622.473	271.065	µm	14	1000749800	1.065	-8.24301	-82.6381	-7.36187
622.588	270.316	µm	15	1000749800	0.11499	-0.748993	-81.2717	-8.72827
621.732	269.594	µm	16	1000749800	-0.856018	-0.722015	-139.854	49.8538
622.005	270.239	µm	17	1000749800	0.27301	0.64502	67.0591	-22.9409
622.472	271.906	µm	18	1000749800	0.46698	1.66699	74.3507	-15.6493
623.156	272.999	µm	19	1000749800	0.684021	1.09299	57.9605	-32.0395
624.53	271.636	µm	20	1000749800	1.37402	-1.36301	-44.7694	-45.2306
626.399	269.593	µm	21	1000749800	1.86896	-2.043	-47.5474	-42.4526
623.057	259.839	µm	22	1000749800	-3.34198	-9.754	-108.913	18.9128
623.314	255.856	µm	23	1000749800	0.257019	-3.98299	-86.3079	-3.69213
623.857	249.194	µm	24	1000749800	0.542969	-6.662	-85.3406	-4.65944
625.885	260.912	µm	27	1000749800	2.02802	11.718	80.1812	-9.81884
623.951	253.668	µm	28	1000749800	-1.93402	-7.24399	-104.948	14.9483
623.444	249.751	µm	29	1000749800	-0.507019	-3.91699	-97.3754	7.37541
622.873	248.654	µm	30	1000749800	-0.570984	-1.097	-117.497	27.4968
622.335	245.742	µm	31	1000749800	-0.537964	-2.912	-100.467	10.4668
615.578	258.217	µm	33	1000749800	-6.75702	12.475	118.442	28.4419
615.123	257.719	µm	34	1000749800	-0.455017	-0.498016	-132.417	42.4167
613.673	260.57	µm	35	1000749800	-1.45001	2.85101	116.958	26.9577
610.179	262.147	µm	36	1000749800	-3.49396	1.577	155.708	65.708
606.816	264.511	µm	37	1000749800	-3.36304	2.36398	144.895	54.8954
608.432	264.091	µm	38	1000749800	1.61603	-0.419983	-14.5681	-75.4319
604.823	265.764	µm	39	1000749800	-3.60901	1.673	155.129	65.1293
602.188	268.142	µm	40	1000749800	-2.63501	2.37799	137.935	47.935
598.295	270.693	µm	41	1000749800	-3.89301	2.55099	146.764	56.7641
596.285	273.982	µm	42	1000749800	-2.01001	3.289	121.43	31.4304
593.591	274.253	µm	43	1000749800	-2.69397	0.270996	174.256	84.2557
592.278	273.732	µm	44	1000749800	-1.31299	-0.520996	-158.357	68.3567
590.337	269.013	µm	45	1000749800	-1.94104	-4.71899	-112.359	22.3586
586.976	261.756	µm	46	1000749800	-3.36096	-7.25699	-114.85	24.8505
584.944	258.837	µm	47	1000749800	-2.03204	-2.91901	-124.843	34.8434
581.444	251.107	µm	48	1000749800	-3.5	-7.73001	-114.36	24.3601
577.063	246.749	µm	49	1000749800	-4.38098	-4.358	-135.151	45.1507
575.9	247.949	µm	50	1000749800	-1.16296	1.20001	134.102	44.1018
572.905	255.172	µm	51	1000749800	-2.995	7.22299	112.521	22.5212
569.285	257.218	µm	52	1000749800	-3.62006	2.04599	150.526	60.5257
565.554	257.84	µm	53	1000749800	-3.73096	0.622009	170.535	80.5349
563.467	258.318	µm	54	1000749800	-2.08704	0.477997	167.1	77.1
562.204	264.273	µm	55	1000749800	-1.263	5.95502	101.974	11.9744
562.38	270.28	µm	56	1000749800	0.176025	6.00699	88.3215	-1.67848
556.756	277.249	µm	57	1000749800	-5.62402	6.96899	128.904	38.9038
556.668	279.961	µm	58	1000749800	-0.0879517	2.71201	91.8575	1.85748
551.134	283.971	µm	59	1000749800	-5.53406	4.01001	144.073	54.0727
548.062	288.619	µm	60	1000749800	-3.07196	4.64798	123.462	33.4617
544.156	298.087	µm	61	1000749800	-3.90601	9.46802	112.418	22.4185
542.194	297.821	µm	62	1000749800	-1.96204	-0.265991	-172.28	82.2795
538.582	302.108	µm	63	1000749800	-3.612	4.28699	130.116	40.1158
535.631	302.848	µm	64	1000749800	-2.95099	0.73999	165.923	75.9228
526.47	303.141	µm	65	1000749800	-9.16101	0.292999	178.168	88.1681
519.36	299.209	µm	66	1000749800	-7.10999	-3.93198	-151.056	61.0565
513.722	296.813	µm	67	1000749800	-5.638	-2.39603	-156.976	66.9756
500.446	294.496	µm	68	1000749800	-13.276	-2.31699	-170.1	80.1002
492.155	295.051	µm	69	1000749800	-8.29102	0.554993	176.17	86.1704
481.445	296.063	µm	70	1000749800	-10.71	1.01199	174.602	84.6021
472.441	294.068	µm	71	1000749800	-9.004	-1.995	-167.507	77.5069
464.952	293.59	µm	72	1000749800	-7.48901	-0.477997	-176.348	86.348
453.949	292.532	µm	73	1000749800	-11.003	-1.05798	-174.508	84.5077
450.498	294.05	µm	74	1000749800	-3.45102	1.51797	156.257	66.2571
444.627	293.072	µm	75	1000749800	-5.87097	-0.977997	-170.542	80.5424
439.819	292.654	µm	76	1000749800	-4.80801	-0.417999	-175.031	85.0313
436.889	294.93	µm	77	1000749800	-2.92999	2.276	142.16	52.1602
437.637	296.205	µm	78	1000749800	0.747986	1.27499	59.6016	-30.3984
442.362	301.802	µm	79	1000749800	4.72501	5.59702	49.8289	-40.1711
441.691	300.74	µm	80	1000749800	-0.67099	-1.06201	-122.285	32.2851
441.256	302.561	µm	81	1000749800	-0.434998	1.82101	103.435	13.4349
442.109	298.372	µm	82	1000749800	0.852997	-4.189	-78.4903	-11.5097
437.005	301.427	µm	83	1000749800	-5.104	3.05499	149.097	59.0974
432.437	296.595	µm	84	1000749800	-4.56799	-4.832	-133.391	43.3912
432.72	293.495	µm	85	1000749800	0.28299	-3.10001	-84.7841	-5.21589
443.266	298.002	µm	86	1000749800	10.546	4.50702	23.1403	-66.8597
444.076	305.48	µm	87	1000749800	0.809998	7.478	83.818	-6.18203
459.329	309.264	µm	88	1000749800	15.253	3.784	13.9328	-76.0672
467.002	312.028	µm	89	1000749800	7.673	2.76401	19.8103	-70.1897
472.858	313.852	µm	90	1000749800	5.85599	1.82397	17.3003	-72.6997
479.977	315.811	µm	91	1000749800	7.11899	1.95901	15.3859	-74.6141
484.929	308.229	µm	92	1000749800	4.952	-7.582	-56.8504	-33.1496
492.925	308.342	µm	93	1000749800	7.996	0.113007	0.809701	-89.1903
495.819	311.976	µm	94	1000749800	2.89401	3.634	51.4672	-38.5328
497.057	324.014	µm	95	1000749800	1.23801	12.038	84.1283	-5.87175
490.701	334.455	µm	96	1000749800	-6.35602	10.441	121.331	31.3313
489.953	339.412	µm	97	1000749800	-0.747986	4.957	98.5809	8.5809
487.408	341.199	µm	98	1000749800	-2.54501	1.78702	144.925	54.9248
483.363	341.652	µm	99	1000749800	-4.04498	0.453003	173.61	83.61
473.774	344.878	µm	100	1000749800	-9.58902	3.22598	161.406	71.4058
465.053	345.447	µm	101	1000749800	-8.72098	0.569	176.267	86.267
456.142	342.439	µm	102	1000749800	-8.91101	-3.008	-161.347	71.3474
446.337	339.621	µm	103	1000749800	-9.80499	-2.81799	-163.965	73.9651
435.139	338.7	µm	104	1000749800	-11.198	-0.92099	-175.298	85.2982
432.687	342.486	µm	105	1000749800	-2.452	3.78598	122.929	32.9292
423.884	348.246	µm	106	1000749800	-8.80301	5.76001	146.802	56.8024
414.17	355.079	µm	107	1000749800	-9.71399	6.83301	144.877	54.8767
401.295	362.123	µm	108	1000749800	-12.875	7.04398	151.317	61.3167
395.673	364.605	µm	109	1000749800	-5.62201	2.48203	156.179	66.1793
390.211	360.692	µm	110	1000749800	-5.46201	-3.91302	-144.382	54.3819
385.155	360.285	µm	111	1000749800	-5.056	-0.406982	-175.398	85.3979
379.767	359.491	µm	112	1000749800	-5.388	-0.794006	-171.617	81.6169
384.364	358.914	µm	113	1000749800	4.59702	-0.576996	-7.15409	-82.8459
392.039	349.411	µm	114	1000749800	7.67499	-9.50299	-51.0743	-38.9257
398.311	343.35	µm	115	1000749800	6.272	-6.061	-44.0199	-45.9801
408.07	340.266	µm	116	1000749800	9.759	-3.08401	-17.5374	-72.4626
413.272	342.082	µm	117	1000749800	5.202	1.81601	19.244	-70.756
419.497	343.288	µm	118	1000749800	6.22501	1.20599	10.9643	-79.0357
424.981	343.45	µm	119	1000749800	5.48398	0.162018	1.69225	-88.3078
431.85	337.796	µm	120	1000749800	6.86902	-5.65402	-39.4585	-50.5415
440.155	336.205	µm	121	1000749800	8.30499	-1.591	-10.8449	-79.1551
450.987	340.019	µm	122	1000749800	10.832	3.81403	19.3975	-70.6025
453.547	348.094	µm	123	1000749800	2.56	8.07498	72.4099	-17.5901
443.673	359.271	µm	125	1000749800	-9.87399	11.177	131.458	41.458
436.49	367.906	µm	126	1000749800	-7.18301	8.63501	129.755	39.7553
437.235	374.705	µm	127	1000749800	0.744995	6.79898	83.7468	-6.25321
434.925	390.028	µm	128	1000749800	-2.31	15.323	98.573	8.57297
438.518	396.176	µm	129	1000749800	3.59302	6.14798	59.697	-30.303
439.965	396.718	µm	130	1000749800	1.44699	0.541992	20.5342	-69.4658
440.477	398.156	µm	131	1000749800	0.511993	1.43802	70.4022	-19.5978
434.988	404.793	µm	132	1000749800	-5.48898	6.63699	129.592	39.5917
424.889	416.759	µm	133	1000749800	-10.099	11.966	130.164	40.1635
424.967	420.364	µm	134	1000749800	0.0780029	3.60501	88.7605	-1.23954
424.558	425.253	µm	135	1000749800	-0.408997	4.88898	94.7821	4.78205
427.373	423.255	µm	136	1000749800	2.81497	-1.99799	-35.366	-54.634
429.51	422.991	µm	137	1000749800	2.13702	-0.264008	-7.04263	-82.9574
426.242	422.566	µm	138	1000749800	-3.26801	-0.424988	-172.591	82.5906
427.369	421.365	µm	139	1000749800	1.12698	-1.20102	-46.8215	-43.1785
426.912	420.55	µm	140	1000749800	-0.457001	-0.815002	-119.281	29.2809
428.449	420.402	µm	141	1000749800	1.53702	-0.14798	-5.49933	-84.5007
428.973	419.403	µm	142	1000749800	0.523987	-0.998993	-62.3223	-27.6777
428.234	419.083	µm	143	1000749800	-0.738983	-0.320007	-156.586	66.5856
431.436	419.382	µm	144	1000749800	3.202	0.298981	5.33443	-84.6656
432.825	420.581	µm	145	1000749800	1.38901	1.19901	40.8011	-49.1989
434.627	421.476	µm	146	1000749800	1.802	0.89502	26.4127	-63.5873
427.402	421.75	µm	147	1000749800	-7.22501	0.273987	177.828	87.8283
424.874	417.127	µm	148	1000749800	-2.52802	-4.62299	-118.671	28.6714
420.222	415.886	µm	150	1000749800	-4.65201	-1.24103	-165.063	75.0629
418.565	415.659	µm	151	1000749800	-1.65698	-0.22699	-172.2	82.1996
411.088	415.228	µm	152	1000749800	-7.47699	-0.431	-176.701	86.7009
407.46	409.319	µm	153	1000749800	-3.62802	-5.909	-121.549	31.5492
614.104	274.721	µm	1	1000749808	206.644	-134.598	-33.0783	-56.9217
615.047	283.193	µm	2	1000749808	0.942993	8.47198	83.6487	-6.35129
612.266	288.226	µm	3	1000749808	-2.78101	5.03302	118.923	28.9229
610.499	299.084	µm	4	1000749808	-1.76697	10.858	99.243	9.24296
608.508	304.932	µm	5	1000749808	-1.99103	5.84799	108.802	18.8018
604.772	309.738	µm	6	1000749808	-3.73602	4.806	127.86	37.8603
601.712	312.799	µm	7	1000749808	-3.06	3.061	134.991	44.9906
599.967	316.491	µm	8	1000749808	-1.745	3.69199	115.297	25.2975
600.399	317.099	µm	9	1000749808	0.432007	0.608002	54.6049	-35.3951
597.675	316.179	µm	10	1000749808	-2.724	-0.920013	-161.338	71.3379
595.857	318.671	µm	11	1000749808	-1.81799	2.492	126.112	36.1119
591.104	321.808	µm	12	1000749808	-4.75299	3.13702	146.575	56.5748
588.133	318.654	µm	13	1000749808	-2.97101	-3.15402	-133.289	43.2885
586.027	322.128	µm	14	1000749808	-2.10602	3.474	121.225	31.2252
588.828	317.394	µm	15	1000749808	2.80103	-4.73398	-59.3878	-30.6122
587.904	317.374	µm	16	1000749808	-0.924011	-0.0200195	-178.759	88.7588
586.954	314.087	µm	17	1000749808	-0.950012	-3.28699	-106.12	16.1205
585.577	313.076	µm	18	1000749808	-1.37695	-1.01102	-143.712	53.7123
585.92	316.688	µm	19	1000749808	0.342957	3.612	84.5761	-5.42393
585.732	310.865	µm	21	1000749808	-0.187988	-5.823	-91.8491	1.84908
584.793	309.056	µm	22	1000749808	-0.938965	-1.80899	-117.432	27.4318
582.738	309.542	µm	23	1000749808	-2.05505	0.485992	166.695	76.6948
581.436	311.927	µm	24	1000749808	-1.302	2.38501	118.631	28.6306
577.026	317.174	µm	25	1000749808	-4.40997	5.24701	130.046	40.0462
573.2	320.725	µm	26	1000749808	-3.82599	3.55099	137.135	47.1348
565.305	320.613	µm	27	1000749808	-7.89502	-0.112	-179.187	89.1873
560.995	322.195	µm	28	1000749808	-4.31	1.582	159.844	69.8441
556.698	321.275	µm	29	1000749808	-4.297	-0.920013	-167.915	77.9151
552.132	320.94	µm	30	1000749808	-4.56598	-0.334991	-175.804	85.8039
548.192	318.252	µm	31	1000749808	-3.94	-2.68799	-145.697	55.697
544.685	318.493	µm	32	1000749808	-3.50702	0.240997	176.069	86.0689
541.671	317.081	µm	33	1000749808	-3.01398	-1.41202	-154.897	64.8974
539.789	314.795	µm	34	1000749808	-1.88202	-2.28598	-129.464	39.4642
539.265	313.103	µm	35	1000749808	-0.523987	-1.69202	-107.207	17.2068
535.687	312.275	µm	36	1000749808	-3.578	-0.828003	-166.97	76.9703
532.589	311.782	µm	37	1000749808	-3.09802	-0.492981	-170.958	80.9585
525.356	311.666	µm	38	1000749808	-7.23297	-0.116028	-179.081	89.081
520.883	306.362	µm	39	1000749808	-4.47302	-5.30399	-130.142	40.142
515.72	301.564	µm	40	1000749808	-5.16302	-4.798	-137.099	47.0987
506.979	299.213	µm	41	1000749808	-8.74097	-2.35098	-164.946	74.9459
498.003	296.236	µm	42	1000749808	-8.97601	-2.97702	-161.651	71.6512
488.518	295.323	µm	43	1000749808	-9.48499	-0.912994	-174.502	84.5018
477.883	295.949	µm	44	1000749808	-10.635	0.626007	176.631	86.6313
473.922	293.65	µm	45	1000749808	-3.961	-2.29901	-149.869	59.8686
467.851	291.784	µm	46	1000749808	-6.07098	-1.866	-162.914	72.9145
463.944	287.191	µm	47	1000749808	-3.90701	-4.59299	-130.386	40.3861
460.284	281.688	µm	48	1000749808	-3.66	-5.50302	-123.627	33.6275
460.636	278.827	µm	49	1000749808	0.35199	-2.86099	-82.9861	-7.01389
459.433	276.711	µm	50	1000749808	-1.20297	-2.116	-119.619	29.6188
462.483	275.631	µm	51	1000749808	3.04999	-1.07999	-19.4988	-70.5012
463.793	272.375	µm	52	1000749808	1.31	-3.25601	-68.0835	-21.9165
466.728	268.139	µm	53	1000749808	2.935	-4.23599	-55.283	-34.717
468.781	260.715	µm	54	1000749808	2.05301	-7.42401	-74.5419	-15.4581
465.598	257.387	µm	55	1000749808	-3.18301	-3.328	-133.724	43.7243
461.75	256.632	µm	56	1000749808	-3.84799	-0.755005	-168.899	78.8992
460.398	259.131	µm	57	1000749808	-1.35199	2.49902	118.414	28.4137
456.486	265.176	µm	58	1000749808	-3.91202	6.04498	122.909	32.909
455.825	268.304	µm	59	1000749808	-0.66098	3.12799	101.932	11.9317
461.309	270.856	µm	60	1000749808	5.48398	2.552	24.9552	-65.0448
466.613	273.135	µm	61	1000749808	5.30402	2.27902	23.2522	-66.7478
467.715	270.994	µm	62	1000749808	1.10199	-2.14102	-62.765	-27.235
468.587	269.281	µm	63	1000749808	0.872009	-1.71298	-63.0212	-26.9788
472.359	269.075	µm	64	1000749808	3.772	-0.205994	-3.12589	-86.8741
471.592	267.907	µm	65	1000749808	-0.766998	-1.168	-123.292	33.292
463.82	272.65	µm	66	1000749808	-7.772	4.74298	148.606	58.6057
453.739	274.994	µm	67	1000749808	-10.081	2.34399	166.91	76.9104
452.644	276.229	µm	68	1000749808	-1.095	1.23502	131.561	41.5611
449.937	277.666	µm	71	1000749808	-2.707	1.43698	152.039	62.0389
449.897	277.631	µm	72	1000749808	-0.0400085	-0.0349731	-138.842	48.8419
446.85	277.244	µm	73	1000749808	-3.047	-0.387024	-172.761	82.7612
447.184	277.135	µm	74	1000749808	0.333984	-0.108978	-18.0714	-71.9286
451.227	275.453	µm	75	1000749808	4.043	-1.68201	-22.5887	-67.4113
450.969	275.967	µm	76	1000749808	-0.257996	0.514008	116.653	26.6534
455.575	276.211	µm	77	1000749808	4.60602	0.243988	3.03221	-86.9678
458.407	275.537	µm	78	1000749808	2.832	-0.674011	-13.3872	-76.6128
465.098	276.187	µm	79	1000749808	6.69098	0.650024	5.54884	-84.4512
458.258	280.585	µm	82	1000749808	-6.84	4.39798	147.26	57.2598
454.329	278.364	µm	83	1000749808	-3.92899	-2.22098	-150.521	60.5214
449.073	278.234	µm	84	1000749808	-5.25601	-0.130005	-178.583	88.5831
446.727	277.305	µm	85	1000749808	-2.34601	-0.929016	-158.397	68.3965
442.332	274.942	µm	86	1000749808	-4.39499	-2.36301	-151.735	61.7349
440.963	275.538	µm	87	1000749808	-1.36899	0.596008	156.473	66.4734
441.178	277.968	µm	88	1000749808	0.214996	2.42999	84.9439	-5.05614
438.83	281.881	µm	89	1000749808	-2.34802	3.91302	120.966	30.966
438.301	282.234	µm	90	1000749808	-0.528992	0.352997	146.285	56.2848
436.396	286.056	µm	91	1000749808	-1.905	3.82199	116.493	26.4931
438.854	297.182	µm	92	1000749808	2.45801	11.126	77.5421	-12.4579
441.595	301.882	µm	93	1000749808	2.741	4.69998	59.7496	-30.2504
447.855	305.18	µm	94	1000749808	6.26001	3.298	27.7819	-62.2181
456.771	302.764	µm	95	1000749808	8.91599	-2.41599	-15.1615	-74.8385
461.024	301.477	µm	96	1000749808	4.25299	-1.28702	-16.8366	-73.1634
467.027	303.998	µm	97	1000749808	6.00302	2.521	22.7802	-67.2198
474.619	309.757	µm	98	1000749808	7.59198	5.759	37.1826	-52.8174
477.024	311.905	µm	99	1000749808	2.405	2.14801	41.7694	-48.2306
477.51	317.715	µm	100	1000749808	0.486023	5.81	85.2182	-4.78182
474.763	324.64	µm	101	1000749808	-2.74701	6.92502	111.637	21.6372
470.523	328.741	µm	102	1000749808	-4.23999	4.10098	135.955	45.9548
466.276	332.711	µm	103	1000749808	-4.24701	3.97	136.931	46.9308
459.514	333.878	µm	104	1000749808	-6.76199	1.16699	170.208	80.2083
453.13	333.229	µm	105	1000749808	-6.384	-0.648987	-174.195	84.1953
451.627	331.289	µm	106	1000749808	-1.50299	-1.94	-127.766	37.7663
449.844	328.415	µm	107	1000749808	-1.78302	-2.87399	-121.815	31.8154
444.269	321.652	µm	108	1000749808	-5.57498	-6.763	-129.5	39.5
438.988	312.7	µm	109	1000749808	-5.28101	-8.952	-120.537	30.5374
443.62	303.877	µm	110	1000749808	4.63199	-8.823	-62.301	-27.699
623.541	318.846	µm	1	1000749874	179.921	14.969	4.75592	-85.2441
622.968	318.184	µm	2	1000749874	-0.572998	-0.662018	-130.877	40.8773
622.634	317.39	µm	3	1000749874	-0.334045	-0.793976	-112.818	22.8177
620.828	318.469	µm	4	1000749874	-1.80597	1.07898	149.144	59.1437
620.852	319.609	µm	5	1000749874	0.0239868	1.14001	88.7946	-1.20537
620.922	319.243	µm	6	1000749874	0.0700073	-0.365997	-79.1714	-10.8286
618.93	320.649	µm	7	1000749874	-1.992	1.40598	144.785	54.7852
618.401	322.231	µm	8	1000749874	-0.528992	1.582	108.489	18.489
618.692	322.524	µm	9	1000749874	0.291016	0.292999	45.1946	-44.8054
616.733	322.068	µm	10	1000749874	-1.95905	-0.455994	-166.897	76.897
615.201	321.572	µm	11	1000749874	-1.53198	-0.496002	-162.06	72.0599
612.343	323.384	µm	12	1000749874	-2.85797	1.81201	147.624	57.6245
607.806	325.005	µm	13	1000749874	-4.53699	1.621	160.339	70.3389
605.191	325.857	µm	14	1000749874	-2.61505	0.85199	161.954	71.9543
603.556	324.638	µm	15	1000749874	-1.63495	-1.21899	-143.292	53.2923
603.188	322.524	µm	16	1000749874	-0.368042	-2.11401	-99.876	9.876
602.062	317.621	µm	17	1000749874	-1.12598	-4.90298	-102.934	12.9338
602.943	314	µm	18	1000749874	0.880981	-3.621	-76.3257	-13.6743
602.788	309.777	µm	19	1000749874	-0.154968	-4.22299	-92.1016	2.1016
601.496	308.473	µm	20	1000749874	-1.29205	-1.30402	-134.736	44.736
602.451	305.014	µm	21	1000749874	0.955017	-3.45898	-74.5653	-15.4347
599.348	302.181	µm	22	1000749874	-3.10297	-2.83301	-137.604	47.6039
599.366	299.216	µm	23	1000749874	0.0180054	-2.965	-89.6521	-0.347933
614.131	300.679	µm	25	1000749874	14.765	1.46298	5.65867	-84.3413
611.199	297.29	µm	26	1000749874	-2.93201	-3.38898	-130.865	40.865
606.11	300.355	µm	27	1000749874	-5.08899	3.065	148.94	58.9402
607	301.075	µm	28	1000749874	0.890015	0.720001	38.9721	-51.0279
602.942	306.96	µm	29	1000749874	-4.05798	5.88498	124.588	34.5882
595.547	318.365	µm	30	1000749874	-7.39502	11.405	122.959	32.9594
593.646	322.608	µm	31	1000749874	-1.901	4.24301	114.134	24.1339
587.096	332.617	µm	32	1000749874	-6.54999	10.009	123.201	33.2011
582.327	334.345	µm	33	1000749874	-4.76898	1.728	160.082	70.0825
575.596	334.301	µm	35	1000749874	-6.73102	-0.0440063	-179.625	89.6254
570.898	333.52	µm	36	1000749874	-4.698	-0.781006	-170.561	80.5613
570.189	333.887	µm	37	1000749874	-0.708984	0.367004	152.632	62.6317
570.466	333.412	µm	38	1000749874	0.276978	-0.475006	-59.7534	-30.2466
568.787	330.429	µm	39	1000749874	-1.67902	-2.983	-119.373	29.3735
567.593	328.176	µm	40	1000749874	-1.19397	-2.25299	-117.921	27.9213
565.731	328.47	µm	41	1000749874	-1.862	0.294006	171.027	81.0272
565.616	327.371	µm	42	1000749874	-0.11499	-1.099	-95.9732	5.97323
566.179	327.313	µm	43	1000749874	0.562988	-0.0580139	-5.88336	-84.1166
566.397	327.842	µm	44	1000749874	0.217957	0.529022	67.6084	-22.3916
566.675	324.686	µm	45	1000749874	0.278015	-3.15601	-84.9658	-5.03424
566.023	323.776	µm	46	1000749874	-0.651978	-0.910004	-125.62	35.6199
566.672	326.893	µm	48	1000749874	0.648987	3.117	78.2386	-11.7614
566.565	329.792	µm	49	1000749874	-0.106995	2.89899	92.1137	2.11369
567.645	328.655	µm	50	1000749874	1.08002	-1.13699	-46.4722	-43.5278
568.328	326.589	µm	51	1000749874	0.682983	-2.06601	-71.7071	-18.2929
570.371	326.749	µm	52	1000749874	2.04297	0.160004	4.47822	-85.5218
575.187	316.613	µm	55	1000749874	4.81604	-10.136	-64.5856	-25.4144
578.905	313.204	µm	56	1000749874	3.71802	-3.409	-42.5173	-47.4827
580.347	308.982	µm	57	1000749874	1.44196	-4.22202	-71.1433	-18.8567
590.629	395.958	µm	1	1000750389	10.282	86.976	83.258	-6.74204
587.804	395.994	µm	2	1000750389	-2.82501	0.0359802	179.27	89.2703
584.809	393.44	µm	3	1000750389	-2.995	-2.55399	-139.544	49.5441
582.646	393.258	µm	4	1000750389	-2.16302	-0.182007	-175.19	85.1902
579.3	394.766	µm	5	1000750389	-3.34601	1.508	155.74	65.7396
575.145	395.942	µm	6	1000750389	-4.15497	1.17599	164.197	74.1967
574.823	402.512	µm	7	1000750389	-0.322021	6.57001	92.806	2.80604
573.722	411.511	µm	8	1000750389	-1.10101	8.99899	96.9754	6.97538
579.5	414.168	µm	9	1000750389	5.77802	2.65701	24.6953	-65.3047
580.996	420.626	µm	10	1000750389	1.49597	6.45801	76.9577	-13.0423
582.02	422.313	µm	11	1000750389	1.02405	1.68698	58.741	-31.259
580.731	425.499	µm	12	1000750389	-1.289	3.186	112.027	22.0274
580.098	427.069	µm	13	1000750389	-0.632996	1.57001	111.958	21.9583
581.083	425.29	µm	14	1000750389	0.984985	-1.77899	-61.0277	-28.9723
580.496	423.685	µm	15	1000750389	-0.587036	-1.60501	-110.09	20.0901
579.177	421.487	µm	16	1000750389	-1.31897	-2.198	-120.967	30.967
578.508	420.645	µm	17	1000750389	-0.669006	-0.84201	-128.468	38.4684
575.133	416.947	µm	18	1000750389	-3.375	-3.698	-132.385	42.3853
569.954	416.839	µm	19	1000750389	-5.17902	-0.108002	-178.805	88.8053
565.443	419.389	µm	20	1000750389	-4.51099	2.55002	150.521	60.5209
560.756	424.446	µm	21	1000750389	-4.68701	5.05701	132.825	42.8254
555.765	428.692	µm	22	1000750389	-4.99097	4.24597	139.611	49.6111
555.833	430.379	µm	23	1000750389	0.0679932	1.68701	87.692	-2.30799
551.861	440.576	µm	24	1000750389	-3.97198	10.197	111.282	21.2822
545.376	456.632	µm	26	1000750389	-6.48505	16.056	111.994	21.9939
542.682	456.564	µm	27	1000750389	-2.69397	-0.0679932	-178.554	88.5542
534.569	455.509	µm	28	1000750389	-8.11304	-1.05499	-172.591	82.591
529.629	454.667	µm	29	1000750389	-4.93994	-0.84201	-170.327	80.3269
520.358	458.133	µm	30	1000750389	-9.27106	3.466	159.502	69.5016
518.658	456.82	µm	31	1000750389	-1.69995	-1.31299	-142.319	52.3186
516.437	444.046	µm	32	1000750389	-2.22101	-12.774	-99.8634	9.86337
508.344	437.966	µm	33	1000750389	-8.09302	-6.07999	-143.084	53.0838
499.975	439.893	µm	34	1000750389	-8.36899	1.927	167.033	77.0334
490.793	438.048	µm	35	1000750389	-9.18201	-1.845	-168.638	78.6385
482.339	438.308	µm	36	1000750389	-8.45401	0.26001	178.238	88.2384
477.632	437.697	µm	37	1000750389	-4.707	-0.611023	-172.604	82.6037
468.237	436.781	µm	38	1000750389	-9.39499	-0.915985	-174.431	84.4314
461.569	434.016	µm	39	1000750389	-6.668	-2.76501	-157.478	67.4777
455.999	429.24	µm	40	1000750389	-5.57001	-4.776	-139.389	49.3886
450.916	425.596	µm	41	1000750389	-5.08301	-3.64398	-144.363	54.3635
446.305	416.847	µm	42	1000750389	-4.61099	-8.74902	-117.791	27.7905
442.139	410.094	µm	43	1000750389	-4.16599	-6.75299	-121.671	31.6708
441.479	407.737	µm	44	1000750389	-0.660004	-2.35699	-105.643	15.6433
438.395	409.191	µm	45	1000750389	-3.08401	1.45401	154.758	64.7577
431.588	411.921	µm	46	1000750389	-6.80698	2.72998	158.146	68.1464
427.921	414.325	µm	47	1000750389	-3.66702	2.40402	146.752	56.752
428.279	415.182	µm	48	1000750389	0.358002	0.856995	67.3277	-22.6723
428.268	419.721	µm	49	1000750389	-0.0109863	4.539	90.1387	0.13868
427.774	427.573	µm	50	1000750389	-0.494019	7.85199	93.6001	3.6001
427.236	434.141	µm	51	1000750389	-0.537994	6.56799	94.6827	4.68273
423.549	441.12	µm	52	1000750389	-3.68698	6.979	117.847	27.8473
424.395	444.16	µm	53	1000750389	0.845978	3.04001	74.4491	-15.5509
425.6	447.342	µm	54	1000750389	1.20502	3.18201	69.2585	-20.7415
428.05	450.527	µm	55	1000750389	2.44998	3.185	52.4316	-37.5684
433.773	462.245	µm	56	1000750389	5.72302	11.718	63.9693	-26.0307
436.602	464.169	µm	57	1000750389	2.82898	1.92401	34.2199	-55.7801
438.239	467.066	µm	58	1000750389	1.63702	2.897	60.5303	-29.4697
438.713	467.939	µm	59	1000750389	0.473999	0.872986	61.4997	-28.5003
438.451	468.748	µm	60	1000750389	-0.262024	0.80899	107.947	17.9466
436.497	471.015	µm	61	1000750389	-1.95398	2.26703	130.758	40.7584
434.977	469.043	µm	62	1000750389	-1.52002	-1.97202	-127.625	37.6249
436.236	470.28	µm	63	1000750389	1.259	1.237	44.4949	-45.5051
440.413	467.807	µm	64	1000750389	4.177	-2.47299	-30.6276	-59.3724
439.679	464.305	µm	65	1000750389	-0.734009	-3.50201	-101.838	11.8376
444.033	453.756	µm	66	1000750389	4.354	-10.549	-67.572	-22.428
450.094	445.891	µm	67	1000750389	6.061	-7.86502	-52.3811	-37.6189
453.218	446.206	µm	68	1000750389	3.12399	0.315002	5.75786	-84.2421
452.903	444.973	µm	69	1000750389	-0.314972	-1.233	-104.33	14.3298
439.15	442.957	µm	70	1000750389	-13.753	-2.01599	-171.661	81.6607
437.369	442.291	µm	71	1000750389	-1.78101	-0.666016	-159.496	69.4965
437.151	442.101	µm	72	1000750389	-0.217987	-0.189972	-138.928	48.9284
435.973	442.259	µm	73	1000750389	-1.17801	0.15799	172.361	82.3613
436.259	446.498	µm	75	1000750389	0.286011	4.23898	86.14	-3.85998
437.183	445.155	µm	76	1000750389	0.924011	-1.34299	-55.471	-34.529
436.383	443.909	µm	77	1000750389	-0.800018	-1.246	-122.703	32.7032
438.805	440.187	µm	78	1000750389	2.422	-3.72198	-56.9468	-33.0532
438.413	441.292	µm	79	1000750389	-0.391998	1.10498	109.532	19.5324
436.501	444.88	µm	80	1000750389	-1.91199	3.58801	118.052	28.0523
433.218	460.837	µm	81	1000750389	-3.28302	15.957	101.626	11.6259
427.757	463.196	µm	82	1000750389	-5.461	2.35901	156.637	66.6369
427.361	462.662	µm	83	1000750389	-0.395996	-0.534027	-126.558	36.558
430.173	458.741	µm	84	1000750389	2.81201	-3.92099	-54.3531	-35.6469
428.85	449.026	µm	85	1000750389	-1.323	-9.715	-97.7549	7.75489
429.462	448.027	µm	86	1000750389	0.612	-0.998993	-58.5077	-31.4923
431.582	448.789	µm	87	1000750389	2.12	0.761993	19.77	-70.23
430.875	450.784	µm	88	1000750389	-0.707001	1.995	109.514	19.5137
434.691	457.105	µm	89	1000750389	3.81601	6.32101	58.8805	-31.1195
436.94	463.462	µm	90	1000750389	2.24899	6.35699	70.5171	-19.4829
447.104	469.176	µm	91	1000750389	10.164	5.71399	29.3438	-60.6562
448.25	471.956	µm	92	1000750389	1.146	2.78	67.5971	-22.4029
451.112	473.176	µm	93	1000750389	2.862	1.22	23.0874	-66.9126
449.552	469.933	µm	94	1000750389	-1.56	-3.24298	-115.689	25.6893
446.842	467.037	µm	95	1000750389	-2.70999	-2.89603	-133.099	43.0993
444.75	473.512	µm	96	1000750389	-2.09201	6.47501	107.905	17.9051
443.041	474.718	µm	97	1000750389	-1.70901	1.20599	144.791	54.7907
443.03	477.481	µm	99	1000750389	-0.0109863	2.763	90.2278	0.22782
441.118	482.462	µm	100	1000750389	-1.91199	4.98102	111	20.9995
441.177	483.476	µm	101	1000750389	0.0589905	1.01401	86.6705	-3.32946
430.493	481.813	µm	103	1000750389	-10.684	-1.66302	-171.153	81.1526
427.831	480.978	µm	104	1000750389	-2.66202	-0.834991	-162.585	72.585
426.197	484.07	µm	105	1000750389	-1.634	3.09201	117.855	27.8546
419.801	485.897	µm	106	1000750389	-6.396	1.827	164.058	74.0582
420.146	485.365	µm	107	1000750389	0.345001	-0.532013	-57.0373	-32.9627
422.516	485.599	µm	108	1000750389	2.37	0.234009	5.639	-84.361
424.476	488.965	µm	109	1000750389	1.96002	3.366	59.7877	-30.2123
431.267	491.017	µm	110	1000750389	6.79099	2.052	16.813	-73.187
433.856	494.773	µm	111	1000750389	2.58899	3.75601	55.4218	-34.5782
430.792	493.681	µm	112	1000750389	-3.064	-1.09201	-160.384	70.3839
432.285	497.758	µm	113	1000750389	1.49301	4.077	69.8871	-20.1129
429.566	505.679	µm	114	1000750389	-2.71899	7.92099	108.946	18.9455
427.768	510.447	µm	115	1000750389	-1.798	4.76801	110.661	20.6613
423.967	515.83	µm	116	1000750389	-3.80099	5.38303	125.226	35.2262
415.613	518.277	µm	117	1000750389	-8.354	2.44696	163.674	73.6742
408.346	520.127	µm	118	1000750389	-7.267	1.85004	165.717	75.717
407.079	521.024	µm	119	1000750389	-1.267	0.896973	144.703	54.7034
402.03	526.738	µm	120	1000750389	-5.04901	5.71399	131.465	41.4645
404.126	529.368	µm	121	1000750389	2.09601	2.63	51.4466	-38.5534
401.484	533.317	µm	122	1000750389	-2.642	3.94904	123.783	33.7835
400.705	532.423	µm	123	1000750389	-0.779022	-0.894043	-131.067	41.0672
400.693	532.915	µm	124	1000750389	-0.0119934	0.492004	91.3964	1.3964
400.234	529.337	µm	125	1000750389	-0.458984	-3.578	-97.31	7.30995
402.874	525.606	µm	126	1000750389	2.63998	-3.73096	-54.7172	-35.2828
408.734	524.63	µm	127	1000750389	5.86002	-0.976013	-9.45608	-80.5439
406.882	517.293	µm	128	1000750389	-1.85202	-7.33698	-104.167	14.1668
404.536	511.758	µm	129	1000750389	-2.34598	-5.53503	-112.969	22.9693
401.323	506.127	µm	130	1000750389	-3.21301	-5.63098	-119.709	29.7089
400.48	506.223	µm	131	1000750389	-0.842987	0.0959778	173.505	83.5046
399.586	506.893	µm	132	1000750389	-0.894012	0.670013	143.15	53.1504
399.631	505.991	µm	133	1000750389	0.0450134	-0.902008	-87.1431	-2.85689
407.766	509.284	µm	134	1000750389	8.13498	3.293	22.0379	-67.9621
413.495	510.504	µm	135	1000750389	5.729	1.22	12.0217	-77.9783
412.651	516.338	µm	136	1000750389	-0.843994	5.83401	98.2317	8.23175
411.95	519.544	µm	137	1000750389	-0.700989	3.20599	102.334	12.3336
410.386	520.585	µm	138	1000750389	-1.56403	1.04102	146.352	56.3523
411.323	522.545	µm	139	1000750389	0.937012	1.95996	64.4486	-25.5514
412.752	525.714	µm	140	1000750389	1.42902	3.16901	65.7277	-24.2723
410.669	537.886	µm	141	1000750389	-2.08301	12.172	99.711	9.71102
407.394	543.44	µm	142	1000750389	-3.27499	5.55402	120.526	30.5262
403.444	546.846	µm	143	1000750389	-3.95001	3.40601	139.23	49.2295
397.27	552.212	µm	144	1000750389	-6.17401	5.36597	139.005	49.0054
394.279	552.145	µm	145	1000750389	-2.991	-0.0669556	-178.718	88.7176
392.332	553.745	µm	146	1000750389	-1.94699	1.59998	140.588	50.5877
389.42	555.922	µm	147	1000750389	-2.91199	2.177	143.218	53.2182
392.355	563.755	µm	148	1000750389	2.935	7.83301	69.4592	-20.5408
407.282	573.582	µm	149	1000750389	14.927	9.82697	33.3583	-56.6417
410.108	573.57	µm	150	1000750389	2.82599	-0.0119629	-0.242541	-89.7575
412.645	573.663	µm	151	1000750389	2.53699	0.0930176	2.09979	-87.9002
411.419	564.965	µm	152	1000750389	-1.22598	-8.698	-98.023	8.02299
403.694	553.618	µm	153	1000750389	-7.72501	-11.347	-124.247	34.2468
397.853	548.166	µm	154	1000750389	-5.841	-5.45197	-136.973	46.973
531.692	423.136	µm	1	1000750424	133.839	-125.03	-43.051	-46.949
525.301	412.158	µm	2	1000750424	-6.39099	-10.978	-120.206	30.2064
519.328	409.514	µm	3	1000750424	-5.97302	-2.64398	-156.123	66.1232
508.181	408.083	µm	4	1000750424	-11.147	-1.431	-172.685	82.6846
500.661	408.683	µm	5	1000750424	-7.51999	0.600006	175.438	85.4381
486.22	412.04	µm	6	1000750424	-14.441	3.35699	166.913	76.9133
478.167	411.746	µm	7	1000750424	-8.05301	-0.294006	-177.909	87.9091
467.59	416.809	µm	8	1000750424	-10.577	5.06299	154.421	64.4205
461.836	418.467	µm	9	1000750424	-5.754	1.65802	163.926	73.9256
458.918	420.52	µm	10	1000750424	-2.918	2.05298	144.871	54.8714
471.873	428.512	µm	11	1000750424	12.955	7.992	31.6707	-58.3293
479.198	433.372	µm	12	1000750424	7.32501	4.86002	33.5636	-56.4364
479.164	438.275	µm	13	1000750424	-0.0339966	4.90298	90.3973	0.397274
472.001	446.629	µm	14	1000750424	-7.16299	8.354	130.611	40.6109
586.475	423.644	µm	1	1000750425	114.474	-22.985	-11.3533	-78.6467
585.554	422.586	µm	2	1000750425	-0.920959	-1.05801	-131.038	41.0383
582.396	421.071	µm	3	1000750425	-3.15802	-1.51498	-154.372	64.3718
580.623	420.734	µm	4	1000750425	-1.77301	-0.337006	-169.238	79.2379
574.962	423.089	µm	5	1000750425	-5.66101	2.35498	157.413	67.4127
572.487	424.263	µm	6	1000750425	-2.47498	1.17401	154.623	64.6226
572.514	423.786	µm	7	1000750425	0.0269775	-0.47699	-86.7629	-3.23708
571.086	426.304	µm	8	1000750425	-1.42798	2.51797	119.558	29.5582
570.39	425.41	µm	9	1000750425	-0.695984	-0.893982	-127.902	37.9015
566.502	418.372	µm	10	1000750425	-3.888	-7.03799	-118.918	28.9176
569.406	405.982	µm	11	1000750425	2.90399	-12.39	-76.809	-13.191
569.107	401.69	µm	12	1000750425	-0.299011	-4.29199	-93.9852	3.9852
570.637	400.408	µm	13	1000750425	1.53003	-1.28201	-39.9597	-50.0403
573.439	394.935	µm	14	1000750425	2.802	-5.47299	-62.889	-27.111
573.158	394.491	µm	15	1000750425	-0.281006	-0.444	-122.33	32.3295
569.222	395.571	µm	16	1000750425	-3.93604	1.08002	164.656	74.6561
562.469	400.578	µm	17	1000750425	-6.75299	5.00699	143.445	53.445
558.49	402.809	µm	18	1000750425	-3.979	2.23099	150.721	60.7211
553.6	407.811	µm	19	1000750425	-4.89001	5.00201	134.351	44.3513
549.682	414.775	µm	20	1000750425	-3.91797	6.96399	119.362	29.3623
550.476	422.326	µm	21	1000750425	0.794006	7.55099	83.9973	-6.00274
548.495	428.32	µm	22	1000750425	-1.98102	5.99402	108.289	18.2887
550.098	431.067	µm	23	1000750425	1.60303	2.74698	59.7339	-30.2661
545.045	439.589	µm	24	1000750425	-5.05304	8.522	120.665	30.6654
528.807	444.616	µm	27	1000750425	-16.238	5.02701	162.798	72.7983
523.493	444.017	µm	28	1000750425	-5.31403	-0.598999	-173.569	83.5687
577.781	425.092	µm	1	1000750430	54.288	-18.925	-19.2187	-70.7813
575.078	427.125	µm	2	1000750430	-2.703	2.03299	143.052	53.0523
574.596	428.297	µm	3	1000750430	-0.481995	1.172	112.355	22.3554
573.07	428.361	µm	4	1000750430	-1.526	0.0639954	177.599	87.5986
571.309	437.429	µm	6	1000750430	-1.76099	9.06799	100.99	10.9899
569.589	440.293	µm	7	1000750430	-1.72003	2.86401	120.988	30.9876
568.654	437.704	µm	9	1000750430	-0.934998	-2.58899	-109.857	19.8569
565.788	438.468	µm	10	1000750430	-2.86597	0.763977	165.074	75.0738
559.106	440.437	µm	11	1000750430	-6.68201	1.96902	163.581	73.581
558.102	450.444	µm	13	1000750430	-1.00403	10.007	95.7295	5.72947
558.921	453.501	µm	14	1000750430	0.819031	3.05701	75.0016	-14.9984
558.047	456.028	µm	15	1000750430	-0.874023	2.52701	109.079	19.0791
558.184	459.838	µm	16	1000750430	0.137024	3.81	87.9403	-2.05972
560.702	462.349	µm	17	1000750430	2.51801	2.51099	44.92	-45.08
572.171	437.499	µm	1	1000750443	11.469	-24.85	-65.2253	-24.7747
569.707	437.885	µm	2	1000750443	-2.46405	0.386017	171.096	81.0964
567.182	439.214	µm	3	1000750443	-2.52496	1.32898	152.241	62.2405
566.462	438.813	µm	4	1000750443	-0.720032	-0.401001	-150.886	60.8856
566.515	440.358	µm	5	1000750443	0.0530396	1.54501	88.0338	-1.96616
564.364	443.17	µm	6	1000750443	-2.151	2.81201	127.414	37.4136
565.605	445.811	µm	7	1000750443	1.24097	2.64099	64.8318	-25.1682
566.592	442.025	µm	8	1000750443	0.987	-3.78601	-75.3884	-14.6116
562.576	441.261	µm	9	1000750443	-4.01599	-0.764008	-169.229	79.2287
557.876	439.731	µm	10	1000750443	-4.70001	-1.53	-161.968	71.9683
548.267	435.179	µm	11	1000750443	-9.60895	-4.552	-154.652	64.6519
545.446	435.096	µm	12	1000750443	-2.82104	-0.0829773	-178.315	88.3152
537.211	435.619	µm	13	1000750443	-8.23499	0.52298	176.366	86.3662
534.724	436.597	µm	14	1000750443	-2.487	0.977997	158.533	68.5331
531.113	438.129	µm	15	1000750443	-3.61102	1.53201	157.01	67.0104
522.268	438.374	µm	16	1000750443	-8.84497	0.244995	178.413	88.4134
518.034	439.614	µm	17	1000750443	-4.23401	1.24002	163.676	73.6762
512.22	441.097	µm	18	1000750443	-5.81403	1.48297	165.691	75.6908
508.203	442.029	µm	19	1000750443	-4.01697	0.932007	166.937	76.9375
505.048	443.092	µm	20	1000750443	-3.155	1.06302	161.38	71.3797
499.798	445.853	µm	21	1000750443	-5.25	2.76099	152.26	62.26
493.279	447.639	µm	22	1000750443	-6.51901	1.78601	164.679	74.6787
486.37	448.581	µm	23	1000750443	-6.909	0.941986	172.236	82.2361
481.725	446.968	µm	24	1000750443	-4.64499	-1.61301	-160.85	70.8501
478.861	441.975	µm	25	1000750443	-2.86401	-4.99298	-119.839	29.8389
471.438	438.914	µm	26	1000750443	-7.423	-3.061	-157.59	67.5903
472.045	438.471	µm	27	1000750443	0.607025	-0.442993	-36.1211	-53.8789
469.529	431.963	µm	28	1000750443	-2.51602	-6.508	-111.137	21.1367
464.157	428.135	µm	29	1000750443	-5.37198	-3.828	-144.527	54.5268
460.663	427.799	µm	30	1000750443	-3.49402	-0.335999	-174.507	84.5071
459.941	423.629	µm	31	1000750443	-0.721985	-4.17001	-99.8227	9.82266
462.654	415.58	µm	32	1000750443	2.71298	-8.04901	-71.3732	-18.6268
464.279	408.991	µm	33	1000750443	1.625	-6.58899	-76.146	-13.854
467.096	411.013	µm	34	1000750443	2.81702	2.022	35.6701	-54.3299
463.764	412.241	µm	35	1000750443	-3.332	1.228	159.769	69.7688
456.465	411.877	µm	36	1000750443	-7.29901	-0.363983	-177.145	87.1452
450.282	412.252	µm	37	1000750443	-6.18298	0.375	176.529	86.5292
445.668	412.343	µm	38	1000750443	-4.61401	0.0909729	178.87	88.8705
441.263	413.283	µm	39	1000750443	-4.405	0.940002	167.954	77.9541
441.625	423.198	µm	40	1000750443	0.362	9.91501	87.909	-2.09095
436.81	428.389	µm	41	1000750443	-4.815	5.19101	132.848	42.8479
432.998	434.387	µm	42	1000750443	-3.81201	5.99799	122.438	32.4379
427.424	436.051	µm	43	1000750443	-5.57397	1.664	163.378	73.378
420.933	435.656	µm	44	1000750443	-6.491	-0.394989	-176.518	86.5177
416.234	432.356	µm	45	1000750443	-4.69901	-3.30002	-144.92	54.9204
415.738	431.896	µm	46	1000750443	-0.496002	-0.459991	-137.157	47.1572
417.582	431.026	µm	47	1000750443	1.84399	-0.869995	-25.2579	-64.7421
416.729	431.7	µm	48	1000750443	-0.852997	0.674011	141.685	51.6853
417.901	431.12	µm	49	1000750443	1.172	-0.580017	-26.3306	-63.6694
415.964	429.505	µm	50	1000750443	-1.93701	-1.61499	-140.18	50.1802
415.693	427.115	µm	51	1000750443	-0.270996	-2.39001	-96.469	6.46896
413.444	420.617	µm	52	1000750443	-2.24899	-6.49799	-109.091	19.0911
410.32	415.535	µm	53	1000750443	-3.12399	-5.082	-121.58	31.5798
412.084	417.465	µm	54	1000750443	1.76401	1.92999	47.5728	-42.4272
415.624	418.379	µm	55	1000750443	3.53998	0.914001	14.4773	-75.5227
426.512	415.95	µm	56	1000750443	10.888	-2.42899	-12.5761	-77.4239
434.248	411.66	µm	57	1000750443	7.73599	-4.29001	-29.0106	-60.9894
431.655	409.213	µm	58	1000750443	-2.59299	-2.44699	-136.659	46.6593
426.563	408.994	µm	59	1000750443	-5.09201	-0.219025	-177.537	87.537
423.833	409.496	µm	60	1000750443	-2.72998	0.502014	169.58	79.5803
421.48	410.122	µm	62	1000750443	-2.353	0.626007	165.102	75.1018
422.957	413.086	µm	63	1000750443	1.47699	2.96399	63.5124	-26.4876
426.929	423.552	µm	64	1000750443	3.97198	10.466	69.2176	-20.7824
429.933	426.85	µm	65	1000750443	3.00403	3.298	47.6708	-42.3292
438.068	426.971	µm	66	1000750443	8.13498	0.121002	0.852172	-89.1478
444.066	423.775	µm	67	1000750443	5.99802	-3.19601	-28.0507	-61.9493
447.921	416.8	µm	68	1000750443	3.85498	-6.97501	-61.0712	-28.9288
456.261	411.359	µm	69	1000750443	8.34	-5.44098	-33.1203	-56.8797
462.472	408.312	µm	70	1000750443	6.211	-3.047	-26.1317	-63.8683
464.477	407.617	µm	71	1000750443	2.005	-0.695007	-19.1182	-70.8818
469.978	406.357	µm	72	1000750443	5.50101	-1.26001	-12.9011	-77.0989
475.912	406.786	µm	73	1000750443	5.93399	0.429016	4.13518	-85.8648
471.505	409.794	µm	74	1000750443	-4.40698	3.008	145.684	55.6844
466.681	412.65	µm	75	1000750443	-4.82401	2.85599	149.373	59.3729
459.319	418.585	µm	76	1000750443	-7.362	5.935	141.125	51.1254
450.861	422.65	µm	77	1000750443	-8.45801	4.065	154.331	64.3306
440.489	423.621	µm	78	1000750443	-10.372	0.971008	174.652	84.6516
433.301	420.445	µm	79	1000750443	-7.18802	-3.17599	-156.162	66.162
426.915	421.697	µm	80	1000750443	-6.38599	1.25198	168.908	78.9078
426.799	413.521	µm	81	1000750443	-0.115997	-8.17599	-90.8128	0.812832
427.824	410.527	µm	82	1000750443	1.02499	-2.99399	-71.1013	-18.8987
429.642	410.406	µm	83	1000750443	1.81799	-0.121002	-3.80788	-86.1921
434.982	408.935	µm	84	1000750443	5.34	-1.47101	-15.4013	-74.5987
431.317	412.039	µm	85	1000750443	-3.66501	3.104	139.738	49.7378
432.001	416.63	µm	86	1000750443	0.684021	4.591	81.5257	-8.47425
427.196	423.229	µm	87	1000750443	-4.80499	6.599	126.06	36.0598
420.811	427.812	µm	88	1000750443	-6.38501	4.58301	144.33	54.3301
410.291	422.588	µm	89	1000750443	-10.52	-5.224	-153.592	63.5921
403.11	410.934	µm	90	1000750443	-7.181	-11.654	-121.641	31.6406
400.667	410.884	µm	91	1000750443	-2.44299	-0.0499878	-178.828	88.8278
399.529	412.145	µm	92	1000750443	-1.138	1.26099	132.065	42.0653
394.323	409.547	µm	93	1000750443	-5.20599	-2.59799	-153.479	63.479
393.357	412.984	µm	94	1000750443	-0.966003	3.43701	105.699	15.6985
388.065	410.535	µm	95	1000750443	-5.29199	-2.44901	-155.166	65.1664
381.104	411.376	µm	96	1000750443	-6.961	0.841003	173.111	83.1111
364.037	413.153	µm	97	1000750443	-17.067	1.77701	174.056	84.0558
349.875	413.606	µm	98	1000750443	-14.162	0.452972	178.168	88.168
341.881	410.909	µm	99	1000750443	-7.99399	-2.69699	-161.357	71.3568
341.147	411.521	µm	100	1000750443	-0.734009	0.612	140.179	50.1794
333.4	418.493	µm	101	1000750443	-7.74701	6.97202	138.014	48.014
327.532	418.41	µm	102	1000750443	-5.86798	-0.0830078	-179.19	89.1896
327.045	418.127	µm	103	1000750443	-0.487	-0.28299	-149.84	59.8396
327.336	420.295	µm	104	1000750443	0.290985	2.168	82.3555	-7.64445
328.459	418.167	µm	105	1000750443	1.12302	-2.12802	-62.1781	-27.8219
328.202	418.013	µm	106	1000750443	-0.257019	-0.153992	-149.072	59.0723
328.34	418.197	µm	107	1000750443	0.138	0.18399	53.1286	-36.8714
328.206	420.173	µm	108	1000750443	-0.134003	1.97601	93.8796	3.87955
327.084	420.315	µm	109	1000750443	-1.12198	0.141998	172.787	82.787
326.363	420.575	µm	110	1000750443	-0.721008	0.26001	160.17	70.1697
326.855	420.59	µm	111	1000750443	0.492004	0.0149841	1.74442	-88.2556
327.524	420.499	µm	112	1000750443	0.668976	-0.0910034	-7.74662	-82.2534
326.536	420.782	µm	113	1000750443	-0.987976	0.28302	164.015	74.0149
326.471	422.124	µm	114	1000750443	-0.0650024	1.34198	92.7731	2.77311
326.781	422.556	µm	115	1000750443	0.309998	0.432007	54.3377	-35.6623
326.57	423.161	µm	116	1000750443	-0.210999	0.605011	109.226	19.2263
327.26	421.767	µm	117	1000750443	0.690002	-1.39401	-63.6657	-26.3343
326.592	422.371	µm	118	1000750443	-0.667999	0.604004	137.88	47.8802
329.636	425.003	µm	119	1000750443	3.04398	2.63199	40.8485	-49.1515
522.751	446.559	µm	1	1000750455	193.115	21.556	6.36914	-83.6309
519.125	444.189	µm	2	1000750455	-3.62598	-2.37	-146.831	56.8307
517.534	441.199	µm	3	1000750455	-1.591	-2.98999	-118.018	28.0179
515.252	437.17	µm	4	1000750455	-2.28198	-4.02899	-119.527	29.5268
515.602	435.4	µm	5	1000750455	0.349976	-1.77002	-78.8155	-11.1845
516.589	435.607	µm	6	1000750455	0.987	0.207001	11.8448	-78.1552
519.005	433.969	µm	7	1000750455	2.41602	-1.638	-34.1363	-55.8637
520.749	432.5	µm	8	1000750455	1.74402	-1.46899	-40.1076	-49.8924
519.879	429.758	µm	9	1000750455	-0.869995	-2.742	-107.603	17.6034
519.274	429.725	µm	10	1000750455	-0.605042	-0.0329895	-176.879	86.8791
519.017	435.601	µm	11	1000750455	-0.256958	5.87601	92.504	2.50395
520.224	440.767	µm	12	1000750455	1.20697	5.16599	76.8494	-13.1506
520.464	440.081	µm	13	1000750455	0.23999	-0.686005	-70.7182	-19.2818
521.51	443.858	µm	14	1000750455	1.04602	3.77701	74.5202	-15.4798
521.487	446.304	µm	15	1000750455	-0.0230103	2.44598	90.539	0.538986
521.728	452.64	µm	16	1000750455	0.241028	6.33603	87.8215	-2.17853
522.748	456.35	µm	17	1000750455	1.01996	3.70999	74.6279	-15.3721
516.384	460.585	µm	18	1000750455	-6.36401	4.23499	146.358	56.3579
509.979	463.993	µm	19	1000750455	-6.40497	3.40802	151.983	61.983
508.166	464.507	µm	20	1000750455	-1.81302	0.513977	164.172	74.1724
505.592	467.992	µm	21	1000750455	-2.57397	3.48502	126.449	36.449
504.06	470.036	µm	22	1000750455	-1.53201	2.04401	126.852	36.8521
511.513	469.969	µm	23	1000750455	7.453	-0.0670166	-0.515184	-89.4848
517.046	472.923	µm	24	1000750455	5.53302	2.95401	28.0972	-61.9028
522.411	474.627	µm	25	1000750455	5.36499	1.70401	17.6207	-72.3793
524.798	478.584	µm	26	1000750455	2.38696	3.957	58.9006	-31.0994
526.91	477.34	µm	27	1000750455	2.112	-1.24402	-30.4991	-59.5009
526.196	481.027	µm	28	1000750455	-0.713989	3.68701	100.96	10.9597
524.259	483.324	µm	29	1000750455	-1.93701	2.297	130.14	40.1403
516.173	484.85	µm	30	1000750455	-8.086	1.526	169.313	79.3128
511.652	481.306	µm	31	1000750455	-4.52097	-3.54401	-141.907	51.9069
506.733	482.631	µm	32	1000750455	-4.91901	1.32501	164.924	74.9243
498.445	484.74	µm	33	1000750455	-8.28799	2.10898	165.723	75.7234
489.094	487.305	µm	34	1000750455	-9.35101	2.565	164.661	74.6609
479.35	493.85	µm	35	1000750455	-9.74399	6.54501	146.111	56.1108
475.743	501.175	µm	36	1000750455	-3.60699	7.32498	116.217	26.2167
473.934	505.666	µm	37	1000750455	-1.80902	4.491	111.94	21.9401
461.782	513.18	µm	38	1000750455	-12.152	7.51401	148.27	58.27
452.251	517.263	µm	39	1000750455	-9.53101	4.08301	156.81	66.8101
448.773	525.29	µm	40	1000750455	-3.478	8.02698	113.427	23.4265
449.836	539.976	µm	41	1000750455	1.06299	14.686	85.8601	-4.1399
448.499	545.436	µm	42	1000750455	-1.33701	5.45996	103.76	13.7595
444.651	549.738	µm	43	1000750455	-3.84799	4.302	131.812	41.8115
439.061	554.726	µm	44	1000750455	-5.59	4.98804	138.257	48.257
433.301	554.301	µm	45	1000750455	-5.76001	-0.424988	-175.78	85.7802
436.493	561.814	µm	46	1000750455	3.19202	7.513	66.981	-23.019
441.179	570.117	µm	47	1000750455	4.68597	8.30298	60.5608	-29.4392
441.596	580.273	µm	48	1000750455	0.417023	10.156	87.6487	-2.35134
432.702	589.716	µm	49	1000750455	-8.89401	9.44299	133.285	43.2852
428.527	594.694	µm	50	1000750455	-4.17499	4.97797	129.986	39.9863
427.528	597.659	µm	51	1000750455	-0.998993	2.96503	108.62	18.62
425.769	598.082	µm	52	1000750455	-1.759	0.422974	166.479	76.4792
423.894	601.045	µm	53	1000750455	-1.875	2.96301	122.326	32.3257
427.027	600.035	µm	54	1000750455	3.133	-1.01001	-17.8682	-72.1318
428.082	601.449	µm	55	1000750455	1.05499	1.414	53.2732	-36.7268
428.043	595.329	µm	56	1000750455	-0.0390015	-6.12	-90.3651	0.365129
430.616	591.204	µm	57	1000750455	2.573	-4.125	-58.0459	-31.9541
432.702	584.528	µm	58	1000750455	2.086	-6.67596	-72.6479	-17.3521
433.288	580.345	µm	59	1000750455	0.585999	-4.18304	-82.0254	-7.97461
430.073	579.021	µm	60	1000750455	-3.215	-1.32397	-157.618	67.6175
430.571	581.192	µm	61	1000750455	0.498016	2.17102	77.0803	-12.9197
429.178	590.262	µm	62	1000750455	-1.39301	9.07001	98.7315	8.73147
430.057	594.332	µm	63	1000750455	0.878998	4.06995	77.8129	-12.1871
430.648	601.187	µm	64	1000750455	0.591003	6.85504	85.0725	-4.92754
431.521	604.627	µm	65	1000750455	0.872986	3.44	75.7604	-14.2396
432.743	608.182	µm	66	1000750455	1.22202	3.55499	71.0298	-18.9702
433.772	611.139	µm	67	1000750455	1.02899	2.95697	70.8127	-19.1873
436.43	617.073	µm	68	1000750455	2.65799	5.93402	65.8713	-24.1287
434.054	620.748	µm	69	1000750455	-2.37601	3.67499	122.884	32.8841
434.735	620.004	µm	70	1000750455	0.681	-0.743958	-47.5298	-42.4702
432.234	619.051	µm	71	1000750455	-2.50098	-0.953003	-159.141	69.1405
431.89	618.385	µm	72	1000750455	-0.343994	-0.666016	-117.316	27.3162
431.422	621.794	µm	73	1000750455	-0.468018	3.409	97.8172	7.81721
430.096	622.322	µm	74	1000750455	-1.32599	0.528015	158.287	68.2873
431.455	621.474	µm	75	1000750455	1.35898	-0.848022	-31.9648	-58.0352
432.175	620.466	µm	77	1000750455	0.720001	-1.008	-54.4622	-35.5378
434.244	618.558	µm	80	1000750455	2.069	-1.90802	-42.6821	-47.3179
435.214	620.857	µm	81	1000750455	0.970001	2.29901	67.1241	-22.8759
434.161	623.322	µm	82	1000750455	-1.05298	2.46503	113.131	23.1306
433.192	623.23	µm	83	1000750455	-0.969025	-0.092041	-174.574	84.5741
432.481	624.118	µm	84	1000750455	-0.710999	0.888	128.683	38.6833
428.007	629.254	µm	85	1000750455	-4.474	5.13605	131.059	41.059
424.447	632.023	µm	86	1000750455	-3.56	2.76898	142.124	52.1241
423.874	632.441	µm	87	1000750455	-0.572998	0.417969	143.891	53.8914
423.258	633.394	µm	88	1000750455	-0.615997	0.953003	122.878	32.8776
423.241	633.848	µm	89	1000750455	-0.0169983	0.454041	92.144	2.14403
423.456	633.256	µm	90	1000750455	0.214996	-0.592041	-70.0418	-19.9582
422.999	634.092	µm	91	1000750455	-0.457001	0.835999	118.663	28.6633
423.941	632.929	µm	92	1000750455	0.942017	-1.16296	-50.9921	-39.0079
423.856	633.329	µm	93	1000750455	-0.085022	0.399963	102.001	12.001
425.459	632.969	µm	94	1000750455	1.60303	-0.359985	-12.6567	-77.3433
427.651	631.051	µm	95	1000750455	2.19199	-1.91797	-41.1856	-48.8144
427.875	631.083	µm	96	1000750455	0.223999	0.0319824	8.12573	-81.8743
427.824	630.656	µm	97	1000750455	-0.0509949	-0.427002	-96.8103	6.81032
428.149	630.555	µm	98	1000750455	0.324982	-0.101013	-17.2667	-72.7333
428.818	629.933	µm	99	1000750455	0.669006	-0.622009	-42.9152	-47.0848
430.079	627.885	µm	100	1000750455	1.26102	-2.04797	-58.3778	-31.6222
432.654	626.375	µm	101	1000750455	2.57498	-1.51001	-30.388	-59.612
432.831	627.349	µm	102	1000750455	0.177002	0.973999	79.7002	-10.2998
435.69	624.331	µm	103	1000750455	2.85901	-3.01801	-46.5497	-43.4503
438.051	621.234	µm	104	1000750455	2.36099	-3.09698	-52.6798	-37.3202
440.462	621.466	µm	105	1000750455	2.41101	0.231995	5.49625	-84.5038
435.312	614.8	µm	107	1000750455	-5.14999	-6.66602	-127.689	37.6888
438.909	619.756	µm	109	1000750455	3.59698	4.95599	54.0284	-35.9716
440.373	619.338	µm	110	1000750455	1.46399	-0.417969	-15.934	-74.066
439.838	616.176	µm	111	1000750455	-0.534973	-3.16199	-99.6029	9.60287
440.4	618.849	µm	112	1000750455	0.561981	2.67297	78.1267	-11.8733
439.335	628.263	µm	113	1000750455	-1.065	9.414	96.4544	6.45441
440.466	633.943	µm	114	1000750455	1.13101	5.67999	78.7384	-11.2616
439.842	635.978	µm	115	1000750455	-0.623993	2.03503	107.047	17.0469
429.258	638.321	µm	117	1000750455	-10.584	2.34296	167.518	77.5179
424.235	636.88	µm	118	1000750455	-5.02301	-1.44098	-163.993	73.9931
415.043	639.609	µm	119	1000750455	-9.19199	2.729	163.464	73.4644
413.91	639.136	µm	120	1000750455	-1.133	-0.473022	-157.34	67.3396
411.8	641.867	µm	121	1000750455	-2.11002	2.73102	127.69	37.6901
411.746	641.661	µm	122	1000750455	-0.0539856	-0.205994	-104.685	14.6855
413.786	640.289	µm	125	1000750455	2.04001	-1.37201	-33.9228	-56.0772
411.534	641.116	µm	126	1000750455	-2.25201	0.827026	159.835	69.8348
404.499	654.262	µm	129	1000750455	-7.035	13.146	118.153	28.1532
405.03	658.254	µm	130	1000750455	0.531006	3.992	82.4231	-7.57685
404.098	666.359	µm	131	1000750455	-0.932007	8.10498	96.5597	6.55974
406.841	667.227	µm	132	1000750455	2.74301	0.867981	17.5591	-72.4409
404.556	669.826	µm	134	1000750455	-2.285	2.599	131.321	41.3215
413.344	666.519	µm	135	1000750455	8.78799	-3.30701	-20.6218	-69.3782
414.091	667.343	µm	136	1000750455	0.747009	0.824036	47.8069	-42.1931
419.199	666.394	µm	137	1000750455	5.108	-0.949036	-10.5252	-79.4748
420.508	667.631	µm	138	1000750455	1.30899	1.237	43.3803	-46.6197
417.357	669.73	µm	139	1000750455	-3.151	2.099	146.331	56.3309
411.92	670.616	µm	140	1000750455	-5.43698	0.886047	170.744	80.7441
408.741	674.212	µm	141	1000750455	-3.17902	3.59595	131.478	41.4785
413.531	678.303	µm	142	1000750455	4.79001	4.091	40.4997	-49.5003
412.063	679.635	µm	143	1000750455	-1.46802	1.33203	137.78	47.7804
413.599	681.83	µm	144	1000750455	1.53601	2.19501	55.0166	-34.9834
418.12	681.923	µm	145	1000750455	4.521	0.0929565	1.1779	-88.8221
420.912	685.479	µm	146	1000750455	2.79199	3.55603	51.863	-38.137
422.931	685.664	µm	147	1000750455	2.01901	0.184998	5.23526	-84.7647
423.078	687.814	µm	148	1000750455	0.147003	2.15002	86.0886	-3.91139
420.28	686.095	µm	151	1000750455	-2.798	-1.71906	-148.434	58.434
417.016	688.129	µm	152	1000750455	-3.26401	2.03406	148.07	58.0697
418.167	692.6	µm	153	1000750455	1.151	4.47095	75.5633	-14.4367
414.875	694.977	µm	154	1000750455	-3.29199	2.37701	144.168	54.1685
500.97	472.555	µm	1	1000750478	86.095	-222.422	-68.8396	-21.1604
500.552	472.309	µm	2	1000750478	-0.417999	-0.246002	-149.522	59.5222
499.29	470.768	µm	3	1000750478	-1.26199	-1.54099	-129.316	39.3158
497.834	470.66	µm	4	1000750478	-1.45599	-0.108002	-175.758	85.7577
496.452	470.965	µm	5	1000750478	-1.38202	0.304993	167.555	77.5551
493.153	470.323	µm	6	1000750478	-3.29898	-0.641998	-168.988	78.9876
489.338	472.594	µm	7	1000750478	-3.815	2.271	149.235	59.2355
488.524	472.635	µm	8	1000750478	-0.814026	0.0410156	177.116	87.1155
482.696	476.078	µm	9	1000750478	-5.82797	3.44299	149.427	59.4267
478.414	474.74	µm	10	1000750478	-4.28201	-1.33801	-162.647	72.6474
473.31	477.902	µm	11	1000750478	-5.104	3.16202	148.221	58.2211
468.696	482.934	µm	12	1000750478	-4.61398	5.03198	132.519	42.5187
468.934	481.855	µm	13	1000750478	0.237976	-1.07898	-77.5622	-12.4378
465.349	480.274	µm	14	1000750478	-3.58499	-1.58102	-156.202	66.2019
464.807	478.345	µm	15	1000750478	-0.541992	-1.92899	-105.694	15.6939
462.067	475.579	µm	16	1000750478	-2.74002	-2.76599	-134.73	44.7298
460.979	473.631	µm	17	1000750478	-1.08798	-1.948	-119.184	29.1839
460.326	472.13	µm	18	1000750478	-0.653015	-1.50101	-113.512	23.5115
459.378	470.054	µm	19	1000750478	-0.947998	-2.07602	-114.543	24.5434
459.244	469.021	µm	20	1000750478	-0.134003	-1.03299	-97.3913	7.39131
460.684	468.324	µm	21	1000750478	1.44	-0.696991	-25.8279	-64.1721
462.497	468.734	µm	22	1000750478	1.81302	0.410004	12.7428	-77.2572
465.229	466.124	µm	23	1000750478	2.73199	-2.61002	-43.6919	-46.3081
471.357	461.819	µm	24	1000750478	6.12799	-4.30499	-35.0885	-54.9115
475.508	458.788	µm	25	1000750478	4.151	-3.03101	-36.1364	-53.8636
481.785	455.522	µm	26	1000750478	6.27701	-3.26599	-27.4884	-62.5116
488.546	443.364	µm	27	1000750478	6.76099	-12.158	-60.9218	-29.0782
491.862	436.682	µm	28	1000750478	3.31601	-6.68201	-63.6067	-26.3933
493.029	428.598	µm	29	1000750478	1.16699	-8.08401	-81.7856	-8.21436
497.696	419.911	µm	30	1000750478	4.66702	-8.68698	-61.7534	-28.2466
500.75	419.762	µm	31	1000750478	3.05399	-0.149017	-2.7935	-87.2065
505.424	416.58	µm	32	1000750478	4.67401	-3.18201	-34.2465	-55.7535
508.269	414.551	µm	33	1000750478	2.845	-2.02899	-35.4956	-54.5044
504.811	405.836	µm	34	1000750478	-3.45801	-8.715	-111.643	21.6426
502.169	394.663	µm	35	1000750478	-2.642	-11.173	-103.304	13.3039
498.696	387.984	µm	36	1000750478	-3.47299	-6.67899	-117.474	27.4739
489.906	386.71	µm	37	1000750478	-8.79001	-1.27402	-171.753	81.753
486.616	388.662	µm	38	1000750478	-3.29001	1.952	149.319	59.3189
482.982	398.508	µm	39	1000750478	-3.634	9.84601	110.258	20.2583
483.779	405.17	µm	40	1000750478	0.796997	6.66202	83.178	-6.82204
484.73	413.806	µm	41	1000750478	0.951019	8.63599	83.7157	-6.28425
478.45	419.446	µm	42	1000750478	-6.28	5.64001	138.073	48.0733
472.03	424.666	µm	43	1000750478	-6.42001	5.21997	140.886	50.8862
465.806	428.378	µm	44	1000750478	-6.224	3.71201	149.188	59.1881
459.34	430.939	µm	45	1000750478	-6.466	2.561	158.393	68.3929
453.609	437.278	µm	46	1000750478	-5.73099	6.33902	132.116	42.1161
451.39	442.037	µm	47	1000750478	-2.21899	4.75897	114.999	24.9985
445.791	443.407	µm	48	1000750478	-5.59903	1.37003	166.25	76.2505
443.766	444.757	µm	49	1000750478	-2.02499	1.34998	146.31	56.3103
437.706	459.356	µm	50	1000750478	-6.06	14.599	112.543	22.5432
435.637	463.902	µm	51	1000750478	-2.069	4.54602	114.471	24.4714
435.362	465.904	µm	52	1000750478	-0.274994	2.00198	97.8212	7.82124
437.218	467.065	µm	53	1000750478	1.85599	1.16101	32.028	-57.972
438.833	468.699	µm	54	1000750478	1.61502	1.634	45.3347	-44.6653
444.246	478.545	µm	55	1000750478	5.41299	9.84601	61.1995	-28.8005
[truncated: 21,322 more rows]

## Sheet: Fig. 4E 10h observed
Displacement X	Displacement Y	Unit	Time	TrackID	Final Displacement X	Final Displacement Y	Angle	A/P axis Angle
-7.57697	5.53479	µm	11	1000749496	-7.57697	5.53479	143.853	53.8528
18.6474	-7.47151	µm	12	1000749498	18.6474	-7.47151	-21.8346	-68.1654
-133.863	237.577	µm	154	1000749527	-133.863	237.577	119.399	29.3991		Angle column represents the absolute angle obtained from original data, while A/P axis Angle is the final angle used in figures.
-13.2579	-7.57177	µm	11	1000749533	-13.2579	-7.57177	-150.269	60.2687		direction	-90 to -60	-60 to -30	-30 to 0	0 to 30	30 to 60	60 to 90	sum
-2.09247	5.40564	µm	70	1000749538	-2.09247	5.40564	111.161	21.1609		number	16	34	41	70	133	191	485
-14.1898	-17.5351	µm	149	1000749541	-14.1898	-17.5351	-128.981	38.9806		percentage(%)	3.29897	7.01031	8.45361	14.433	27.4227	39.3814
-14.1381	22.5241	µm	27	1000749549	-14.1381	22.5241	122.116	32.116
-8.70248	-30.0582	µm	39	1000749551	-8.70248	-30.0582	-106.147	16.1468
-8.14655	39.5441	µm	37	1000749552	-8.14655	39.5441	101.641	11.6407
-53.1752	-5.29556	µm	154	1000749650	-53.1752	-5.29556	-174.313	84.3128
-167.859	45.0186	µm	73	1000749740	-167.859	45.0186	164.987	74.987
-44.4449	29.2045	µm	26	1000749750	-44.4449	29.2045	146.691	56.6913
-4.94556	43.7207	µm	120	1000749752	-4.94556	43.7207	96.4537	6.4537
-207.839	167.99	µm	154	1000749765	-207.839	167.99	141.052	51.0524
-183.162	178.721	µm	154	1000749768	-183.162	178.721	135.703	45.7031
-143.775	3.17664	µm	66	1000749796	-143.775	3.17664	178.734	88.7343
-231.987	141.941	µm	153	1000749800	-231.987	141.941	148.54	58.5397
-170.484	29.1556	µm	110	1000749808	-170.484	29.1556	170.295	80.2954
-43.1935	-9.86349	µm	57	1000749874	-43.1935	-9.86349	-167.137	77.1367
-192.776	152.208	µm	154	1000750389	-192.776	152.208	141.707	51.7068
-59.6913	23.4929	µm	14	1000750424	-59.6913	23.4929	158.517	68.5167
-62.9826	20.373	µm	28	1000750425	-62.9826	20.373	162.075	72.0751
-17.0786	37.2573	µm	17	1000750430	-17.0786	37.2573	114.627	24.6265
-242.535	-12.4967	µm	119	1000750443	-242.535	-12.4967	-177.05	87.0504
-107.876	248.418	µm	154	1000750455	-107.876	248.418	113.473	23.473
-181.164	177.749	µm	154	1000750478	-181.164	177.749	135.545	45.5451
-263.652	8.12135	µm	154	1000751608	-263.652	8.12135	178.236	88.2357
-21.6249	81.5754	µm	34	1000752203	-21.6249	81.5754	104.847	14.8471
-49.6261	87.1512	µm	128	1000755059	-49.6261	87.1512	119.658	29.6583
-223.169	111.666	µm	154	1000755867	-223.169	111.666	153.418	63.4182
20.3035	58.3455	µm	19	1000756880	20.3035	58.3455	70.8127	-19.1873
-23.8657	-34.3793	µm	81	1000758998	-23.8657	-34.3793	-124.768	34.7679
0.0155029	-2.61517	µm	16	1000759548	0.0155029	-2.61517	-89.6604	-0.339649
-75.2032	31.4936	µm	49	1000764284	-75.2032	31.4936	157.277	67.277
-257.993	-4.06372	µm	132	1000764321	-257.993	-4.06372	-179.098	89.0976
-83.951	109.938	µm	72	1000767122	-83.951	109.938	127.366	37.3661
-174.627	120.433	µm	154	1000767127	-174.627	120.433	145.408	55.4076
-32.4525	22.961	µm	46	1000774330	-32.4525	22.961	144.72	54.7196
-149.545	41.4048	µm	119	1000775335	-149.545	41.4048	164.524	74.5241
-271.683	133.801	µm	154	1000777176	-271.683	133.801	153.78	63.7802
-215.581	130.013	µm	154	1000779143	-215.581	130.013	148.907	58.9066
-28.2819	30.4666	µm	57	1000779883	-28.2819	30.4666	132.87	42.8703
-308.939	-6.00351	µm	129	1000780697	-308.939	-6.00351	-178.887	88.8867
-1.41339	2.08261	µm	39	1000780958	-1.41339	2.08261	124.163	34.1633
-68.7358	-7.21204	µm	154	1000782661	-68.7358	-7.21204	-174.01	84.0102
-131.176	163.465	µm	134	1000782766	-131.176	163.465	128.746	38.746
-78.1584	-64.3024	µm	103	1000784297	-78.1584	-64.3024	-140.555	50.5552
-156.161	17.1371	µm	154	1000786083	-156.161	17.1371	173.737	83.7374
-138.803	57.1144	µm	81	1000787012	-138.803	57.1144	157.634	67.6339
-106.189	-5.58475	µm	96	1000787996	-106.189	-5.58475	-176.989	86.9894
-166.207	23.9309	µm	115	1000788265	-166.207	23.9309	171.807	81.8067
-312.293	273.396	µm	141	1000788854	-312.293	273.396	138.8	48.7996
11.7426	-4.38098	µm	34	1000788858	11.7426	-4.38098	-20.4598	-69.5402
-116.194	-16.3996	µm	102	1000788934	-116.194	-16.3996	-171.966	81.9663
-27.0784	92.1408	µm	69	1000791985	-27.0784	92.1408	106.377	16.377
-112.223	130.573	µm	154	1000793703	-112.223	130.573	130.678	40.6779
-143.711	-28.992	µm	154	1000793729	-143.711	-28.992	-168.594	78.5943
-119.496	2.2706	µm	121	1000794327	-119.496	2.2706	178.911	88.9114
-169.686	-7.21758	µm	97	1000795268	-169.686	-7.21758	-177.564	87.5644
-56.7681	-7.48196	µm	154	1000795312	-56.7681	-7.48196	-172.492	82.4918
32.855	60.2797	µm	96	1000797475	32.855	60.2797	61.4077	-28.5923
-46.0841	41.4774	µm	69	1000798004	-46.0841	41.4774	138.012	48.0116
3.54767	44.4018	µm	59	1000799163	3.54767	44.4018	85.4318	-4.56818
-237.762	14.7334	µm	154	1000799211	-237.762	14.7334	176.454	86.4541
-176.278	93.9306	µm	125	1000799243	-176.278	93.9306	151.949	61.9489
-122.803	46.0084	µm	114	1000803585	-122.803	46.0084	159.461	69.4614
-82.293	227.193	µm	109	1000803618	-82.293	227.193	109.911	19.9112
-316.649	145.07	µm	154	1000805371	-316.649	145.07	155.386	65.3855
-169.545	-59.0767	µm	105	1000805425	-169.545	-59.0767	-160.789	70.7895
-23.6085	1.39672	µm	45	1000806218	-23.6085	1.39672	176.614	86.6142
-31.1862	-0.808258	µm	115	1000806416	-31.1862	-0.808258	-178.515	88.5154
-206.719	25.8428	µm	96	1000806535	-206.719	25.8428	172.874	82.8742
-147.545	200.705	µm	105	1000807177	-147.545	200.705	126.321	36.3209
-17.0711	17.0351	µm	51	1000808160	-17.0711	17.0351	135.06	45.0605
-18.7259	39.4873	µm	128	1000808219	-18.7259	39.4873	115.372	25.3715
-79.4232	39.1504	µm	145	1000808344	-79.4232	39.1504	153.76	63.7597
-45.1474	18.9099	µm	154	1000808391	-45.1474	18.9099	157.274	67.2737
3.3396	3.35493	µm	76	1000809969	3.3396	3.35493	45.1312	-44.8688
-176.139	80.8008	µm	154	1000810294	-176.139	80.8008	155.358	65.3575
-29.72	-16.6124	µm	154	1000811898	-29.72	-16.6124	-150.796	60.7964
-75.1017	98	µm	71	1000812783	-75.1017	98	127.465	37.4645
-5.21259	3.41354	µm	50	1000813479	-5.21259	3.41354	146.781	56.7806
-11.8717	11.6204	µm	76	1000813555	-11.8717	11.6204	135.613	45.6129
-184.765	-41.6211	µm	154	1000813624	-184.765	-41.6211	-167.305	77.3052
-71.1118	44.136	µm	71	1000814650	-71.1118	44.136	148.174	58.1739
-10.975	25.4708	µm	83	1000815420	-10.975	25.4708	113.311	23.3105
-141.151	-23.4734	µm	113	1000816318	-141.151	-23.4734	-170.558	80.5581
-31.1198	-50.2096	µm	120	1000817152	-31.1198	-50.2096	-121.791	31.7905
-112.991	74.6014	µm	154	1000817185	-112.991	74.6014	146.566	56.5655
-148.49	-5.45547	µm	153	1000817426	-148.49	-5.45547	-177.896	87.8959
-249.029	192.495	µm	141	1000818088	-249.029	192.495	142.297	52.2966
-100.407	113.113	µm	154	1000819873	-100.407	113.113	131.594	41.5945
-138.39	1.09106	µm	77	1000820717	-138.39	1.09106	179.548	89.5483
-166.256	62.8106	µm	100	1000821572	-166.256	62.8106	159.304	69.3037
-115.016	97.0057	µm	114	1000821770	-115.016	97.0057	139.855	49.8554
-180.42	128.045	µm	130	1000822758	-180.42	128.045	144.636	54.6365
-227.596	-4.06805	µm	154	1000823317	-227.596	-4.06805	-178.976	88.976
-73.6218	16.5608	µm	154	1000824145	-73.6218	16.5608	167.323	77.3227
-162.843	71.8077	µm	154	1000824968	-162.843	71.8077	156.204	66.2043
-213.813	74.3998	µm	116	1000826259	-213.813	74.3998	160.814	70.8138
-53.6735	-36.4583	µm	77	1000826700	-53.6735	-36.4583	-145.813	55.8133
-70.0081	216.254	µm	154	1000826766	-70.0081	216.254	107.938	17.9384
-79.112	-0.801064	µm	119	1000829374	-79.112	-0.801064	-179.42	89.4199
0.343399	-1.06244	µm	55	1000830064	0.343399	-1.06244	-72.0883	-17.9117
-47.4758	1.56219	µm	75	1000830259	-47.4758	1.56219	178.115	88.1154
-10.088	4.18533	µm	56	1000830288	-10.088	4.18533	157.467	67.4673
-105.097	91.9805	µm	154	1000830418	-105.097	91.9805	138.808	48.8077
-31.7099	72.4003	µm	111	1000830446	-31.7099	72.4003	113.652	23.6525
-82.0693	123.711	µm	139	1000831364	-82.0693	123.711	123.56	33.5601
-168.611	-14.6507	µm	154	1000832063	-168.611	-14.6507	-175.034	85.034
-124.003	113.083	µm	154	1000832067	-124.003	113.083	137.637	47.6371
-53.5057	-6.44302	µm	70	1000833131	-53.5057	-6.44302	-173.134	83.1336
-151.463	16.2463	µm	115	1000833174	-151.463	16.2463	173.878	83.8777
-74.1989	92.5328	µm	154	1000833256	-74.1989	92.5328	128.725	38.7249
-23.5344	-0.950577	µm	60	1000834813	-23.5344	-0.950577	-177.687	87.687
-9.15131	57.2008	µm	154	1000834816	-9.15131	57.2008	99.0895	9.08948
-72.313	123.707	µm	128	1000835061	-72.313	123.707	120.308	30.3084
-35.645	-2.39557	µm	58	1000835598	-35.645	-2.39557	-176.155	86.1551
-22.3056	54.1762	µm	62	1000835772	-22.3056	54.1762	112.378	22.3781
-85.8111	80.6622	µm	95	1000835843	-85.8111	80.6622	136.772	46.7716
-48.4338	42.3249	µm	83	1000836673	-48.4338	42.3249	138.851	48.8507
-88.1787	18.4683	µm	70	1000837467	-88.1787	18.4683	168.171	78.1709
-61.9372	64.2858	µm	100	1000840307	-61.9372	64.2858	133.934	43.934
-334.427	126.515	µm	154	1000840314	-334.427	126.515	159.278	69.2782
-95.3579	4.08038	µm	154	1000842090	-95.3579	4.08038	177.55	87.5498
-76.9037	91.0508	µm	104	1000842717	-76.9037	91.0508	130.185	40.1852
-48.2141	9.97077	µm	79	1000843655	-48.2141	9.97077	168.316	78.3158
-257.318	130.809	µm	154	1000844524	-257.318	130.809	153.053	63.0532
-245.144	37.5093	µm	147	1000844741	-245.144	37.5093	171.301	81.3007
-163.907	74.6249	µm	154	1000845454	-163.907	74.6249	155.521	65.5208
-96.4692	2.58829	µm	130	1000845680	-96.4692	2.58829	178.463	88.4631
-31.8711	11.9027	µm	65	1000847276	-31.8711	11.9027	159.521	69.5212
-129.923	93.5209	µm	154	1000847979	-129.923	93.5209	144.253	54.253
-37.0159	25.5516	µm	75	1000848020	-37.0159	25.5516	145.383	55.3832
-30.4475	55.048	µm	154	1000848749	-30.4475	55.048	118.947	28.9473
-28.342	30.7927	µm	93	1000849599	-28.342	30.7927	132.627	42.6269
25.7532	44.7305	µm	142	1000849801	25.7532	44.7305	60.0692	-29.9308
-80.3053	-54.9513	µm	79	1000850486	-80.3053	-54.9513	-145.617	55.6169
55.5554	-79.1543	µm	137	1000850516	55.5554	-79.1543	-54.9364	-35.0636
-68.9403	-18.1402	µm	123	1000850527	-68.9403	-18.1402	-165.258	75.258
14.7696	10.4188	µm	152	1000850790	14.7696	10.4188	35.2	-54.8
13.6422	-74.988	µm	150	1000850812	13.6422	-74.988	-79.6892	-10.3108
-42.1344	13.3769	µm	154	1000851382	-42.1344	13.3769	162.386	72.3863
-128.611	-28.2805	µm	154	1000852278	-128.611	-28.2805	-167.598	77.5985
-159.723	-65.407	µm	154	1000852303	-159.723	-65.407	-157.731	67.7308
-52.405	-35.7591	µm	81	1000853125	-52.405	-35.7591	-145.692	55.6919
-174.073	-69.2133	µm	154	1000854118	-174.073	-69.2133	-158.317	68.3167
-28.5344	17.3763	µm	147	1000854152	-28.5344	17.3763	148.66	58.6603
-213.582	47.4902	µm	154	1000855757	-213.582	47.4902	167.464	77.4642
-25.4643	24.3022	µm	98	1000856479	-25.4643	24.3022	136.338	46.3377
-137.219	84.5832	µm	154	1000856544	-137.219	84.5832	148.35	58.3499
-36.3561	-75.7697	µm	125	1000857606	-36.3561	-75.7697	-115.633	25.6328
-54.2174	88.0246	µm	154	1000858084	-54.2174	88.0246	121.63	31.6304
-143.42	16.8211	µm	128	1000858274	-143.42	16.8211	173.311	83.3106
-50.7696	-6.6593	µm	100	1000859157	-50.7696	-6.6593	-172.527	82.5273
-57.1264	14.3718	µm	89	1000859722	-57.1264	14.3718	165.879	75.8786
-86.4801	60.8916	µm	80	1000859924	-86.4801	60.8916	144.85	54.8502
-77.5398	-29.1192	µm	95	1000862187	-77.5398	-29.1192	-159.417	69.4169
-46.5892	65.1367	µm	129	1000862231	-46.5892	65.1367	125.574	35.5743
-68.9449	-84.2267	µm	154	1000862238	-68.9449	-84.2267	-129.303	39.3025
-49.7484	89.1597	µm	97	1000862411	-49.7484	89.1597	119.16	29.1602
-69.9326	103.654	µm	90	1000862492	-69.9326	103.654	124.006	34.0065
-34.0135	83.5349	µm	145	1000863004	-34.0135	83.5349	112.155	22.155
-107.121	129.176	µm	149	1000863185	-107.121	129.176	129.668	39.6677
-107.984	50.0872	µm	154	1000864060	-107.984	50.0872	155.116	65.1163
-13.0789	-66.3907	µm	121	1000865554	-13.0789	-66.3907	-101.145	11.1445
-1.88159	-26.0459	µm	83	1000865587	-1.88159	-26.0459	-94.1319	4.13194
12.0679	-40.517	µm	86	1000867230	12.0679	-40.517	-73.414	-16.586
-66.1597	56.9731	µm	108	1000867456	-66.1597	56.9731	139.267	49.2668
-101.459	1.71506	µm	134	1000867492	-101.459	1.71506	179.032	89.0316
-51.3718	59.5729	µm	119	1000868044	-51.3718	59.5729	130.772	40.7724
-105.938	36.8593	µm	154	1000869001	-105.938	36.8593	160.816	70.8155
7.82813	-34.0729	µm	99	1000869016	7.82813	-34.0729	-77.061	-12.939
-56.6051	-46.1919	µm	96	1000870759	-56.6051	-46.1919	-140.784	50.7843
23.7292	16.0017	µm	154	1000870905	23.7292	16.0017	33.9936	-56.0064
-54.6626	-115.054	µm	115	1000871449	-54.6626	-115.054	-115.413	25.4126
-7.50562	23.6584	µm	87	1000871510	-7.50562	23.6584	107.602	17.6016
-86.9431	98.6788	µm	154	1000872470	-86.9431	98.6788	131.382	41.3824
0.509338	8.09885	µm	92	1000873903	0.509338	8.09885	86.4014	-3.5986
-88.8292	62.7812	µm	154	1000874075	-88.8292	62.7812	144.749	54.7487
28.0418	-61.6472	µm	108	1000874119	28.0418	-61.6472	-65.5404	-24.4596
-51.424	16.7093	µm	124	1000874676	-51.424	16.7093	161.999	71.9994
-48.1819	6.50073	µm	154	1000874729	-48.1819	6.50073	172.316	82.316
-226.008	-0.0258789	µm	154	1000874753	-226.008	-0.0258789	-179.993	89.9934
4.32343	-6.6315	µm	90	1000875507	4.32343	-6.6315	-56.8975	-33.1025
67.3948	-20.5189	µm	91	1000875742	67.3948	-20.5189	-16.9333	-73.0667
-76.2749	76.1508	µm	154	1000876461	-76.2749	76.1508	135.047	45.0466
-174.86	-38.7546	µm	154	1000876514	-174.86	-38.7546	-167.503	77.5034
-41.6491	-53.1237	µm	97	1000877120	-41.6491	-53.1237	-128.097	38.0965
-29.5151	-94.3372	µm	104	1000877245	-29.5151	-94.3372	-107.373	17.3732
-40.1296	139.155	µm	154	1000877362	-40.1296	139.155	106.087	16.0865
-94.1248	104.956	µm	119	1000878110	-94.1248	104.956	131.886	41.8858
-76.5358	-21.0686	µm	107	1000879053	-76.5358	-21.0686	-164.609	74.609
-17.368	32.7566	µm	142	1000879623	-17.368	32.7566	117.933	27.9332
-105.992	14.3491	µm	154	1000879741	-105.992	14.3491	172.29	82.2902
-49.1003	-64.3501	µm	154	1000880513	-49.1003	-64.3501	-127.344	37.3443
44.0984	16.035	µm	91	1000880625	44.0984	16.035	19.9822	-70.0178
-6.40698	44.3221	µm	93	1000881177	-6.40698	44.3221	98.2254	8.22541
-158.097	-19.5787	µm	154	1000881289	-158.097	-19.5787	-172.94	82.9404
-43.4337	69.0342	µm	154	1000881347	-43.4337	69.0342	122.177	32.1765
-70.9273	-13.6679	µm	112	1000882139	-70.9273	-13.6679	-169.093	79.0926
-68.7042	5.71564	µm	117	1000882148	-68.7042	5.71564	175.244	85.2444
-1.45239	0.287025	µm	126	1000882167	-1.45239	0.287025	168.821	78.8211
-35.5413	-39.1859	µm	104	1000882256	-35.5413	-39.1859	-132.208	42.2078
-119.192	-31.1514	µm	154	1000882305	-119.192	-31.1514	-165.353	75.3531
-39.3686	76.1361	µm	144	1000882329	-39.3686	76.1361	117.343	27.3427
-39.4093	-24.3226	µm	128	1000882402	-39.4093	-24.3226	-148.318	58.318
-120.341	8.43909	µm	154	1000883122	-120.341	8.43909	175.989	85.9886
-16.1117	15.8287	µm	110	1000883203	-16.1117	15.8287	135.508	45.5076
-115.158	44.8476	µm	154	1000883785	-115.158	44.8476	158.722	68.7219
-142.616	15.1712	µm	154	1000883992	-142.616	15.1712	173.928	83.9278
-14.3371	103.54	µm	113	1000884525	-14.3371	103.54	97.8836	7.88357
35.4961	46.0123	µm	134	1000884823	35.4961	46.0123	52.3517	-37.6483
-89.8488	-16.7923	µm	151	1000885503	-89.8488	-16.7923	-169.414	79.4138
32.054	-79.8705	µm	154	1000885666	32.054	-79.8705	-68.1332	-21.8668
20.921	-20.1973	µm	108	1000887237	20.921	-20.1973	-43.9917	-46.0083
-136.504	42.9436	µm	154	1000888638	-136.504	42.9436	162.537	72.5366
-146.246	57.9278	µm	154	1000888724	-146.246	57.9278	158.392	68.3916
-95.4103	9.34595	µm	120	1000889260	-95.4103	9.34595	174.405	84.4054
-26.7675	54.5555	µm	118	1000889289	-26.7675	54.5555	116.135	26.1347
-32.737	88.2503	µm	110	1000889417	-32.737	88.2503	110.353	20.3527
-97.0185	-44.1781	µm	152	1000890181	-97.0185	-44.1781	-155.517	65.5175
-73.7185	-20.0377	µm	118	1000890184	-73.7185	-20.0377	-164.794	74.7936
-147.905	140.22	µm	154	1000890422	-147.905	140.22	136.528	46.5279
-7.99207	-20.3867	µm	154	1000890910	-7.99207	-20.3867	-111.406	21.4064
9.97485	21.2354	µm	96	1000890940	9.97485	21.2354	64.8393	-25.1607
-72.088	40.3093	µm	154	1000891053	-72.088	40.3093	150.787	60.7875
-127.002	47.9865	µm	154	1000891072	-127.002	47.9865	159.301	69.3014
-174.005	-54.2993	µm	150	1000891156	-174.005	-54.2993	-162.669	72.6692
6.29755	-14.0024	µm	136	1000891935	6.29755	-14.0024	-65.7843	-24.2157
-40.3804	13.4348	µm	154	1000892008	-40.3804	13.4348	161.597	71.5974
-156.761	-49.6893	µm	125	1000892422	-156.761	-49.6893	-162.413	72.4127
8.64838	-44.9527	µm	94	1000892476	8.64838	-44.9527	-79.11	-10.89
-15.0113	43.7509	µm	154	1000892602	-15.0113	43.7509	108.938	18.9375
-63.8302	20.1549	µm	154	1000893365	-63.8302	20.1549	162.476	72.4761
47.8516	74.6712	µm	118	1000893453	47.8516	74.6712	57.347	-32.653
5.00763	0.495331	µm	108	1000893468	5.00763	0.495331	5.64905	-84.3509
-13.1837	87.122	µm	150	1000894052	-13.1837	87.122	98.605	8.60497
-57.8687	-1.95819	µm	116	1000894190	-57.8687	-1.95819	-178.062	88.0619
-74.9077	76.389	µm	154	1000894993	-74.9077	76.389	134.439	44.4391
-132.189	21.6995	µm	154	1000895003	-132.189	21.6995	170.678	80.6777
-177.208	22.773	µm	154	1000895617	-177.208	22.773	172.677	82.6771
32.6044	25.9457	µm	154	1000895766	32.6044	25.9457	38.5118	-51.4882
-26.864	43.3186	µm	154	1000898247	-26.864	43.3186	121.805	31.8051
-42.2314	49.3799	µm	108	1000898872	-42.2314	49.3799	130.538	40.5382
-38.4959	-1.36055	µm	154	1000899607	-38.4959	-1.36055	-177.976	87.9759
83.2977	27.3626	µm	154	1000899627	83.2977	27.3626	18.1849	-71.8151
0.790771	-26.8659	µm	119	1000899824	0.790771	-26.8659	-88.314	-1.68596
-11.8274	49.3209	µm	127	1000900377	-11.8274	49.3209	103.485	13.4852
-102.241	80.2834	µm	154	1000900448	-102.241	80.2834	141.86	51.8597
14.1367	32.581	µm	154	1000901224	14.1367	32.581	66.5443	-23.4557
-22.2666	38.3898	µm	147	1000902229	-22.2666	38.3898	120.114	30.1143
-44.8257	-64.912	µm	154	1000902289	-44.8257	-64.912	-124.627	34.6274
-80.0997	-21.5716	µm	154	1000902825	-80.0997	-21.5716	-164.927	74.9273
-58.5555	38.7768	µm	154	1000903624	-58.5555	38.7768	146.487	56.4866
-10.7017	-0.663925	µm	152	1000904343	-10.7017	-0.663925	-176.45	86.45
-76.2015	-35.4836	µm	152	1000904417	-76.2015	-35.4836	-155.031	65.0307
11.5468	-46.3795	µm	112	1000905185	11.5468	-46.3795	-76.0197	-13.9803
0.661072	22.567	µm	106	1000905899	0.661072	22.567	88.3221	-1.67793
-5.27606	29.7931	µm	107	1000906118	-5.27606	29.7931	100.042	10.0424
-8.94427	27.1989	µm	104	1000906553	-8.94427	27.1989	108.203	18.2033
-136.109	25.6012	µm	154	1000906756	-136.109	25.6012	169.348	79.3475
-117.22	-7.44548	µm	154	1000907457	-117.22	-7.44548	-176.366	86.3656
19.34	-6.89465	µm	116	1000909618	19.34	-6.89465	-19.621	-70.379
-58.4603	98.5112	µm	154	1000909651	-58.4603	98.5112	120.687	30.6865
0.513245	-8.21875	µm	139	1000909726	0.513245	-8.21875	-86.4266	-3.57337
-40.986	-20.9532	µm	150	1000909820	-40.986	-20.9532	-152.923	62.9226
-21.0527	65.5389	µm	141	1000911210	-21.0527	65.5389	107.808	17.8083
-78.9661	-44.2177	µm	142	1000913357	-78.9661	-44.2177	-150.753	60.753
-25.7629	33.9228	µm	107	1000914111	-25.7629	33.9228	127.215	37.2151
-160.732	-51.887	µm	154	1000914891	-160.732	-51.887	-162.109	72.109
-50.4702	-3.03246	µm	153	1000915038	-50.4702	-3.03246	-176.562	86.5616
-72.4556	35.6118	µm	152	1000915122	-72.4556	35.6118	153.826	63.826
1.75287	34.9496	µm	125	1000915669	1.75287	34.9496	87.1288	-2.87122
-87.2377	62.7591	µm	154	1000916569	-87.2377	62.7591	144.269	54.2686
25.7025	31.5927	µm	154	1000916589	25.7025	31.5927	50.8696	-39.1304
-74.2634	2.74551	µm	154	1000917111	-74.2634	2.74551	177.883	87.8827
43.6261	49.265	µm	132	1000917121	43.6261	49.265	48.4738	-41.5262
-151.006	8.30618	µm	154	1000917142	-151.006	8.30618	176.852	86.8516
-2.64142	41.4091	µm	116	1000917167	-2.64142	41.4091	93.6499	3.64986
-70.507	-52.1128	µm	125	1000917893	-70.507	-52.1128	-143.531	53.5313
-25.2095	21.8614	µm	154	1000918684	-25.2095	21.8614	139.069	49.0685
44.4598	8.28062	µm	154	1000919458	44.4598	8.28062	10.5504	-79.4496
-31.405	-16.9053	µm	154	1000919594	-31.405	-16.9053	-151.706	61.7064
-23.1458	-45.7276	µm	154	1000920094	-23.1458	-45.7276	-116.847	26.847
-192.188	118.505	µm	154	1000920193	-192.188	118.505	148.342	58.3416
-77.0215	46.4467	µm	154	1000921126	-77.0215	46.4467	148.909	58.9085
-32.9545	75.5199	µm	154	1000921629	-32.9545	75.5199	113.575	23.5749
-45.8682	100.351	µm	138	1000921631	-45.8682	100.351	114.564	24.5641
40.7222	50.5977	µm	140	1000921743	40.7222	50.5977	51.1721	-38.8279
-12.5769	29.0394	µm	132	1000923411	-12.5769	29.0394	113.417	23.4173
-99.6115	-39.3438	µm	154	1000924092	-99.6115	-39.3438	-158.447	68.4473
-16.7219	36.8169	µm	114	1000924634	-16.7219	36.8169	114.427	24.4271
-80.585	113.643	µm	154	1000925407	-80.585	113.643	125.341	35.3407
-140.384	99.4154	µm	154	1000925513	-140.384	99.4154	144.695	54.6951
-19.6945	-3.50992	µm	154	1000926111	-19.6945	-3.50992	-169.895	79.8949
-69.7881	-42.8235	µm	144	1000926122	-69.7881	-42.8235	-148.466	58.4658
0.533325	-60.9658	µm	154	1000926930	0.533325	-60.9658	-89.4988	-0.501207
-93.9228	10.766	µm	154	1000926996	-93.9228	10.766	173.461	83.461
-7.95282	6.79782	µm	120	1000927056	-7.95282	6.79782	139.477	49.4772
-28.2133	5.90717	µm	128	1000927624	-28.2133	5.90717	168.175	78.1745
-37.4459	2.59906	µm	154	1000927645	-37.4459	2.59906	176.03	86.0296
-182.609	3.87402	µm	154	1000927656	-182.609	3.87402	178.785	88.7847
-29.0022	43.1097	µm	118	1000927759	-29.0022	43.1097	123.931	33.9308
-41.1116	-16.8752	µm	154	1000927781	-41.1116	-16.8752	-157.683	67.6832
-9.16913	15.6506	µm	123	1000928273	-9.16913	15.6506	120.365	30.3645
18.3244	19.0018	µm	154	1000928464	18.3244	19.0018	46.0397	-43.9603
-67.3048	-16.5278	µm	154	1000928976	-67.3048	-16.5278	-166.203	76.2031
-111.59	-35.5576	µm	154	1000929169	-111.59	-35.5576	-162.326	72.3258
-40.0896	31.809	µm	154	1000929655	-40.0896	31.809	141.57	51.5698
-9.33847	42.1728	µm	154	1000929854	-9.33847	42.1728	102.486	12.4857
22.9249	69.4965	µm	154	1000931078	22.9249	69.4965	71.7438	-18.2562
-67.0267	13.0762	µm	154	1000931148	-67.0267	13.0762	168.961	78.9609
-117.749	74.856	µm	154	1000931204	-117.749	74.856	147.555	57.5549
-19.4569	91.3688	µm	154	1000931827	-19.4569	91.3688	102.022	12.0215
-69.9129	91.8576	µm	154	1000931830	-69.9129	91.8576	127.275	37.2748
-29.2921	-8.97718	µm	154	1000932552	-29.2921	-8.97718	-162.961	72.9612
-28.1688	11.9936	µm	141	1000932558	-28.1688	11.9936	156.937	66.9369
4.92578	3.02023	µm	154	1000932722	4.92578	3.02023	31.5144	-58.4856
-105.635	-53.5039	µm	137	1000933979	-105.635	-53.5039	-153.138	63.1379
-48.686	71.0199	µm	154	1000934840	-48.686	71.0199	124.432	34.4317
-1.10364	93.5866	µm	152	1000935583	-1.10364	93.5866	90.6756	0.675641
-89.6957	50.2035	µm	154	1000936346	-89.6957	50.2035	150.764	60.7639
31.8775	-8.32703	µm	154	1000936425	31.8775	-8.32703	-14.6397	-75.3603
-35.7696	11.378	µm	121	1000936480	-35.7696	11.378	162.355	72.3546
-51.2286	-0.504822	µm	138	1000936491	-51.2286	-0.504822	-179.435	89.4354
-29.7717	-13.2236	µm	153	1000937084	-29.7717	-13.2236	-156.051	66.0508
-21.9796	-2.95111	µm	154	1000937171	-21.9796	-2.95111	-172.353	82.3529
-12.3757	30.3258	µm	154	1000937722	-12.3757	30.3258	112.2	22.2
-118.033	30.1169	µm	154	1000937802	-118.033	30.1169	165.686	75.686
-75.0483	16.3864	µm	123	1000938027	-75.0483	16.3864	167.683	77.6831
-215.113	-15.2144	µm	154	1000939342	-215.113	-15.2144	-175.954	85.9544
-64.5802	33.5886	µm	154	1000939487	-64.5802	33.5886	152.521	62.5208
-19.2726	31.8306	µm	154	1000940102	-19.2726	31.8306	121.194	31.1938
-22.903	29.1125	µm	154	1000940306	-22.903	29.1125	128.192	38.1924
40.9587	125.314	µm	154	1000940328	40.9587	125.314	71.9001	-18.0999
-38.673	-3.37405	µm	139	1000940957	-38.673	-3.37405	-175.014	85.0138
-76.4048	10.8741	µm	154	1000941047	-76.4048	10.8741	171.9	81.8999
-15.5269	9.40491	µm	154	1000941183	-15.5269	9.40491	148.796	58.796
-28.6204	-14.2175	µm	129	1000941761	-28.6204	-14.2175	-153.584	63.5836
38.0484	-24.0858	µm	154	1000941994	38.0484	-24.0858	-32.3351	-57.6649
-91.1716	-31.2682	µm	154	1000942004	-91.1716	-31.2682	-161.07	71.0701
-4.17725	4.80783	µm	138	1000942490	-4.17725	4.80783	130.986	40.9855
13.511	-17.7995	µm	154	1000943268	13.511	-17.7995	-52.7991	-37.2009
23.9901	76.2736	µm	153	1000943282	23.9901	76.2736	72.5402	-17.4598
28.4616	-15.0353	µm	154	1000944125	28.4616	-15.0353	-27.846	-62.154
-3.0112	8.9905	µm	154	1000944706	-3.0112	8.9905	108.517	18.5173
31.0098	33.4715	µm	154	1000944758	31.0098	33.4715	47.1863	-42.8137
-38.2032	-17.1961	µm	154	1000944885	-38.2032	-17.1961	-155.766	65.7664
-84.0146	79.5868	µm	154	1000945419	-84.0146	79.5868	136.55	46.5503
-10.7565	11.5971	µm	154	1000946514	-10.7565	11.5971	132.846	42.8464
-81.4928	39.9981	µm	142	1000946778	-81.4928	39.9981	153.857	63.8574
-34.7502	12.7184	µm	154	1000947715	-34.7502	12.7184	159.898	69.8976
-99.0707	9.48676	µm	154	1000947765	-99.0707	9.48676	174.53	84.5302
-6.74326	-2.19217	µm	134	1000947775	-6.74326	-2.19217	-161.991	71.9911
40.6562	22.0724	µm	140	1000947839	40.6562	22.0724	28.4977	-61.5023
-43.8755	17.7832	µm	154	1000948179	-43.8755	17.7832	157.937	67.9368
-4.15228	35.8674	µm	147	1000948210	-4.15228	35.8674	96.6036	6.60359
-62.8918	9.55365	µm	154	1000948366	-62.8918	9.55365	171.362	81.3625
3.52612	16.6426	µm	154	1000948946	3.52612	16.6426	78.0375	-11.9625
62.7982	80.8675	µm	154	1000949103	62.7982	80.8675	52.1686	-37.8314
-29.4017	-26.1582	µm	134	1000949141	-29.4017	-26.1582	-138.341	48.341
-55.0505	4.36899	µm	154	1000949644	-55.0505	4.36899	175.462	85.4623
0.680115	53.353	µm	154	1000949670	0.680115	53.353	89.2697	-0.730336
-97.6209	81.3965	µm	147	1000949739	-97.6209	81.3965	140.179	50.1786
-18.8804	0.0864258	µm	154	1000950585	-18.8804	0.0864258	179.738	89.7377
-54.8062	-12.864	µm	154	1000951226	-54.8062	-12.864	-166.791	76.7908
-10.9606	-29.4289	µm	154	1000952018	-10.9606	-29.4289	-110.428	20.4275
-70.6223	52.0681	µm	154	1000952072	-70.6223	52.0681	143.6	53.5996
-20.8193	-19.4634	µm	154	1000952404	-20.8193	-19.4634	-136.928	46.9278
23.9344	26.0627	µm	154	1000952650	23.9344	26.0627	47.4375	-42.5625
-90.3958	43.0059	µm	154	1000952668	-90.3958	43.0059	154.557	64.5572
10.0115	-22.5375	µm	148	1000952709	10.0115	-22.5375	-66.0485	-23.9515
-21.5297	15.8085	µm	141	1000952740	-21.5297	15.8085	143.711	53.7115
22.7853	22.1458	µm	142	1000953310	22.7853	22.1458	44.1846	-45.8154
3.49933	28.9595	µm	137	1000953321	3.49933	28.9595	83.1101	-6.88995
11.1274	47.4249	µm	135	1000953329	11.1274	47.4249	76.7954	-13.2046
-78.5415	-18.407	µm	154	1000953516	-78.5415	-18.407	-166.81	76.8102
-104.066	-34.738	µm	142	1000953522	-104.066	-34.738	-161.541	71.5406
19.9456	13.5195	µm	139	1000954234	19.9456	13.5195	34.1302	-55.8698
-22.6887	45.5275	µm	154	1000954887	-22.6887	45.5275	116.489	26.4894
-59.0801	-24.5829	µm	154	1000954966	-59.0801	-24.5829	-157.408	67.4081
25.3667	1.38565	µm	153	1000955450	25.3667	1.38565	3.12666	-86.8733
-76.7047	28.6116	µm	154	1000956464	-76.7047	28.6116	159.544	69.544
34.6247	39.6771	µm	154	1000956794	34.6247	39.6771	48.89	-41.11
-2.86206	18.1583	µm	142	1000957516	-2.86206	18.1583	98.9571	8.95711
-37.8206	1.99014	µm	154	1000958219	-37.8206	1.99014	176.988	86.9878
-61.737	-4.8974	µm	154	1000958280	-61.737	-4.8974	-175.464	85.4644
-45.9932	-1.24023	µm	154	1000958502	-45.9932	-1.24023	-178.455	88.4554
35.6858	13.6613	µm	137	1000958628	35.6858	13.6613	20.9479	-69.0521
-50.7821	33.0563	µm	154	1000959020	-50.7821	33.0563	146.938	56.9381
8.54919	25.9958	µm	145	1000959030	8.54919	25.9958	71.7956	-18.2044
-30.5203	42.3189	µm	154	1000959138	-30.5203	42.3189	125.799	35.7991
-43.3712	-31.5854	µm	154	1000959161	-43.3712	-31.5854	-143.936	53.9357
-107.131	5.38544	µm	154	1000959796	-107.131	5.38544	177.122	87.1222
-37.4401	-1.17706	µm	154	1000959830	-37.4401	-1.17706	-178.199	88.1993
-22.2161	67.8811	µm	154	1000959865	-22.2161	67.8811	108.122	18.1222
15.6415	-7.08038	µm	138	1000960545	15.6415	-7.08038	-24.3547	-65.6453
-6.53314	-7.60493	µm	154	1000960551	-6.53314	-7.60493	-130.665	40.6648
16.7647	23.0633	µm	152	1000961109	16.7647	23.0633	53.9866	-36.0134
-36.7031	2.33093	µm	154	1000961314	-36.7031	2.33093	176.366	86.3662
13.0416	-16.69	µm	154	1000962084	13.0416	-16.69	-51.9959	-38.0041
-50.6941	44.4964	µm	154	1000962085	-50.6941	44.4964	138.725	48.7252
-118.149	-41.1772	µm	154	1000962400	-118.149	-41.1772	-160.786	70.7856
-121.3	55.1894	µm	154	1000962444	-121.3	55.1894	155.535	65.5353
-66.7841	36.1566	µm	154	1000962532	-66.7841	36.1566	151.569	61.5691
12.1589	34.3856	µm	154	1000963238	12.1589	34.3856	70.5262	-19.4738
15.3088	37.3512	µm	154	1000963309	15.3088	37.3512	67.7132	-22.2868
-27.2298	20.2237	µm	154	1000963506	-27.2298	20.2237	143.399	53.3986
0.556274	28.2402	µm	154	1000964007	0.556274	28.2402	88.8715	-1.12846
13.1441	-10.4136	µm	154	1000964280	13.1441	-10.4136	-38.3885	-51.6115
-23.308	63.0121	µm	154	1000964927	-23.308	63.0121	110.299	20.2993
-20.9147	-38.7869	µm	154	1000964964	-20.9147	-38.7869	-118.334	28.3345
-53.5157	-6.43179	µm	151	1000965526	-53.5157	-6.43179	-173.147	83.1468
-11.0515	50.7336	µm	150	1000965554	-11.0515	50.7336	102.289	12.289
-22.4248	4.96678	µm	154	1000966392	-22.4248	4.96678	167.511	77.5114
-7.82153	-0.0162354	µm	154	1000966435	-7.82153	-0.0162354	-179.881	89.8811
-3.48895	30.3496	µm	144	1000966467	-3.48895	30.3496	96.5579	6.55786
48.8643	12.3391	µm	145	1000967322	48.8643	12.3391	14.1719	-75.8281
21.9941	-58.4809	µm	153	1000967702	21.9941	-58.4809	-69.3892	-20.6108
-5.69702	-37.5302	µm	154	1000967818	-5.69702	-37.5302	-98.6315	8.63151
-41.4791	55.6366	µm	154	1000967845	-41.4791	55.6366	126.706	36.7059
26.6667	-19.2115	µm	154	1000967914	26.6667	-19.2115	-35.7701	-54.2299
-50.0474	13.248	µm	143	1000968312	-50.0474	13.248	165.173	75.1734
-15.6344	33.3327	µm	148	1000968423	-15.6344	33.3327	115.129	25.1285
-55.8676	-0.621704	µm	154	1000968544	-55.8676	-0.621704	-179.362	89.3624
-11.205	29.7385	µm	154	1000969137	-11.205	29.7385	110.646	20.6456
-22.2398	-39.535	µm	154	1000969165	-22.2398	-39.535	-119.359	29.3593
-73.408	39.9113	µm	153	1000969177	-73.408	39.9113	151.467	61.4675
41.2601	65.112	µm	154	1000969325	41.2601	65.112	57.6384	-32.3616
8.7475	51.8817	µm	154	1000969382	8.7475	51.8817	80.4297	-9.57033
-54.2828	-16.5385	µm	154	1000969797	-54.2828	-16.5385	-163.055	73.0554
-18.6491	8.56808	µm	154	1000969836	-18.6491	8.56808	155.324	65.3242
42.4322	15.205	µm	154	1000970032	42.4322	15.205	19.7144	-70.2856
-61.7379	-24.3825	µm	154	1000971372	-61.7379	-24.3825	-158.449	68.4492
48.0913	-57.5705	µm	151	1000971887	48.0913	-57.5705	-50.1264	-39.8736
-7.81909	30.9267	µm	154	1000971900	-7.81909	30.9267	104.189	14.1886
-15.1896	-32.192	µm	154	1000971929	-15.1896	-32.192	-115.26	25.26
0.337311	4.54476	µm	154	1000971949	0.337311	4.54476	85.7553	-4.2447
-24.1356	31.6591	µm	154	1000972094	-24.1356	31.6591	127.32	37.3204
-9.38159	11.3858	µm	154	1000972133	-9.38159	11.3858	129.488	39.4876
25.2047	-40.2775	µm	154	1000972528	25.2047	-40.2775	-57.9626	-32.0374
-16.4776	1.94757	µm	154	1000972655	-16.4776	1.94757	173.259	83.2592
-3.82758	29.3824	µm	154	1000972667	-3.82758	29.3824	97.422	7.422
-9.83057	-5.92449	µm	153	1000973385	-9.83057	-5.92449	-148.924	58.9243
-101.837	76.1516	µm	154	1000973569	-101.837	76.1516	143.212	53.2116
23.5331	24.9572	µm	154	1000974180	23.5331	24.9572	46.6822	-43.3178
0.876099	31.2724	µm	154	1000974757	0.876099	31.2724	88.3953	-1.60473
-40.5591	-0.832855	µm	154	1000974994	-40.5591	-0.832855	-178.824	88.8236
-2.9201	1.02676	µm	154	1000975467	-2.9201	1.02676	160.627	70.6274
-49.4501	18.9194	µm	154	1000975475	-49.4501	18.9194	159.063	69.0634
-42.5077	57.4734	µm	154	1000975517	-42.5077	57.4734	126.487	36.4869
-39.7415	-36.9818	µm	154	1000975675	-39.7415	-36.9818	-137.06	47.06
-92.9639	-0.543472	µm	153	1000976184	-92.9639	-0.543472	-179.665	89.665
36.8554	67.7525	µm	154	1000976360	36.8554	67.7525	61.4551	-28.5449
-33.3167	-36.5847	µm	154	1000976503	-33.3167	-36.5847	-132.323	42.3233
-44.4166	-23.811	µm	154	1000976942	-44.4166	-23.811	-151.805	61.805
-10.5094	-9.0343	µm	154	1000977168	-10.5094	-9.0343	-139.316	49.3163
1.25629	10.5755	µm	154	1000977738	1.25629	10.5755	83.2254	-6.77456
-12.9976	-0.776886	µm	152	1000977885	-12.9976	-0.776886	-176.579	86.5794
-22.9263	30.0071	µm	152	1000977939	-22.9263	30.0071	127.381	37.3809
-52.9487	16.1126	µm	154	1000978257	-52.9487	16.1126	163.075	73.0747
-15.4917	15.5133	µm	154	1000978360	-15.4917	15.5133	134.96	44.9601
-51.57	8.90656	µm	154	1000978579	-51.57	8.90656	170.201	80.2012
-13.9378	14.9222	µm	154	1000978596	-13.9378	14.9222	133.046	43.0464
-8.20428	-10.4359	µm	154	1000979091	-8.20428	-10.4359	-128.173	38.173
21.0596	17.3141	µm	154	1000979156	21.0596	17.3141	39.4253	-50.5747
3.06506	2.00381	µm	154	1000979262	3.06506	2.00381	33.175	-56.825
-25.334	23.8868	µm	154	1000979725	-25.334	23.8868	136.684	46.6841
-9.69186	19.0741	µm	154	1000980403	-9.69186	19.0741	116.936	26.9359
-37.0444	-22.0991	µm	154	1000980481	-37.0444	-22.0991	-149.182	59.1815
-59.6022	44.8974	µm	154	1000980631	-59.6022	44.8974	143.01	53.0099
-5.57129	21.8873	µm	154	1000980688	-5.57129	21.8873	104.281	14.281
-10.0688	9.42645	µm	154	1000981075	-10.0688	9.42645	136.887	46.8872
-33.1089	23.0087	µm	154	1000981108	-33.1089	23.0087	145.203	55.203
5.86652	-14.5488	µm	152	1000981253	5.86652	-14.5488	-68.0392	-21.9608
-19.3082	6.98732	µm	153	1000981994	-19.3082	6.98732	160.106	70.1056
-27.8602	-44.6501	µm	154	1000982433	-27.8602	-44.6501	-121.963	31.9628
-22.6948	2.90778	µm	154	1000982451	-22.6948	2.90778	172.699	82.6987
-11.5381	-0.118958	µm	154	1000982525	-11.5381	-0.118958	-179.409	89.4093
-10.2599	10.1445	µm	154	1000982704	-10.2599	10.1445	135.324	45.324
-11.0427	-38.2589	µm	154	1000983344	-11.0427	-38.2589	-106.1	16.0998
9.34238	-8.02724	µm	154	1000983389	9.34238	-8.02724	-40.6701	-49.3299
35.5057	-29.2591	µm	154	1000983845	35.5057	-29.2591	-39.4908	-50.5092
-28.3071	-18.8627	µm	154	1000983981	-28.3071	-18.8627	-146.322	56.3221

## Sheet: Fig. 5E
Quantification of adult fat body coverage measured in at least five individuals of the indicated genotypes
BODIPY Area measuremnets (μm2)													Fat body coverage ratio summary
Wild type														Wild type	OK6>htl i (v6692)	OK6>htli (v27180)	OK6>htlDN	OK6>htl CA	act>y i (TH03319.N)	act>ths i (v24536)	act>ths i (v102441)	act>pyr i (HMJ301113)	pnr>yellow i (TH03319.N)	pnr>ths i （v24536）	pnr>ths i（v102441）
	total	fat body	total	fat body	total	fat body	total	fat body	total	fat body			Group1	84.1767	35.3147	15.052	51.5483	84.0171	84.3429	15.8723	14.8639	87.9752	89.1783	54.5477	40.754
	553989	466330	547045	467053	563063	477541	561996	510110	540886	454269			Group2	85.3776	19.8715	25.2436	52.8836	83.0382	87.9368	20.7958	13.0837	86.4364	88.5031	33.0905	36.1802
													Group3	84.8112	28.972	15.8494	50.5083	85.1519	86.5947	28.4427	18.2069	85.6735	89.102	37.2416	37.305
fat body coverage ratio		0.841767		0.853776		0.848112		0.907677		0.839861			Group4	90.7677	26.2965	12.4315	49.1852	78.8307	88.569	15.4547	13.7394	84.7287	89.3551	41.9032	36.3664
													Group5	83.9861	36.7543	16.387	50.3836	84.9777	85.0786	14.0239	10.8557	84.5839	90.3423	53.4528	33.0242
OK6>htl i (v6692)													Group6											40.7142
	total	fat body	total	fat body	total	fat body	total	fat body	total	fat body			mean	85.8239	29.4418	16.9927	50.9018	83.2031	86.5044	18.9179	14.1499	85.8795	89.2962	43.4917	36.726
	538186	70978	554131	80054	558412	134911	550112	82624.2	558979	130751			p value		< 0.0001	< 0.0001	< 0.0001	0.164	0.4684	< 0.0001	< 0.0001	0.6547	0.4522	< 0.0001	< 0.0001
		119080		14116.6		26871.9		62036		74697.7
				15943.3
	538186	190059	554131	110114	558412	161783	550112	144660	558979	205449
fat body coverage ratio		0.353147		0.198715		0.28972		0.262965		0.367543
OK6>htli (v27180)
	total	fat body	total	fat body	total	fat body	total	fat body	total	fat body
	569248	12841.9	570576	5389.6	582577	34399.9	570483	60186.8	532497	14086.6
		42997.8		71466.4		11420.7		10733		20673.1
		29843.6		67177.6		46514.5				10896.1
										27911.1
										13693.5
	569248	85683.3	570576	144034	582577	92335.1	570483	70919.8	532497	87260.4
fat body coverage ratio		0.15052		0.252436		0.158494		0.124315		0.16387
OK6>htlDN
	total	fat body	total	fat body	total	fat body	total	fat body	total	fat body
	521054	99697.1	558694	87722.6	564248	115214	577824	64861.6	577602	75746.5
		108857		35660.8		42930.9		49740.4		61630.4
		60040.3		33370.6		36016.9		45258.1		32620.5
				39388.4		90829.9		44829.2		41992.7
				70196.3				79514.4		39541.1
				29118.8						39485.8
	521054	268594	558694	295458	564248	284992	577824	284204	577602	291017
fat body coverage ratio		0.515483		0.528836		0.505083		0.491852		0.503836
OK6>htl CA
	total	fat body	total	fat body	total	fat body	total	fat body	total	fat body
	584571	254091	573861	224313	573933	241375	558824	215953	584420	246910
		237049		252211		247339		224572		249716
	584571	491140	573861	476524	573933	488715	558824	440525	584420	496627
fat body coverage ratio		0.840171		0.830382		0.851519		0.788307		0.849777
act>yellow i (TH03319.N)
	total	fat body	total	fat body	total	fat body	total	fat body	total	fat body
	563319	475119	585012	514441	549742	476047	583733	517006	558214	474920
fat body coverage ratio		0.843429		0.879368		0.865947		0.88569		0.850786
act>ths i (v24536)
	total	fat body	total	fat body	total	fat body	total	fat body	total	fat body
	570782	53157.6	531421	16019.9	554729	157780	525250	46019	528422	32026
		16386.8		94493.4				35156.6		42079.3
		21051.7
	570782	90596.1	531421	110513	554729	157780	525250	81175.6	528422	74105.3
fat body coverage ratio		0.158723		0.207958		0.284427		0.154547		0.140239
act>ths i (v102441)
	total	fat body	total	fat body	total	fat body	total	fat body	total	fat body
	524786	18975.7	537870	13857	453553	13787.5	533312	38104.6	500359	39333.9
		32575.6		31438.6		68790.6		16695.9		14983.6
		12189.1		25078				18473.2
		14263
	524786	78003.4	537870	70373.5	453553	82578.1	533312	73273.7	500359	54317.5
fat body coverage ratio		0.148639		0.130837		0.182069		0.137394		0.108557
act>pyr i (HMJ301113)
	total	fat body	total	fat body	total	fat body	total	fat body	total	fat body
	489347	430504	535125	462543	570142	488461	579042	490615	562537	475816
fat body coverage ratio		0.879752		0.864364		0.856735		0.847287		0.845839
pnr>yellow i (TH03319.N)
	total	fat body	total	fat body	total	fat body	total	fat body	total	fat body
	566795	505458	551976	488516	571969	509636	542930	485135	540735	488512
fat body coverage ratio		0.891783		0.885031		0.89102		0.893551		0.903423
pnr>ths i （v24536）
	total	fat body	total	fat body	total	fat body	total	fat body	total	fat body
	570782	53157.6	531421	16019.9	554729	157780	525250	46019	528422	32026
		16386.8		94493.4				35156.6		42079.3
		21051.7
	570782	90596.1	531421	110513	554729	157780	525250	81175.6	528422	74105.3
fat body coverage ratio		0.158723		0.207958		0.284427		0.154547		0.140239
pnr>ths i（v102441）
	total	fat body	total	fat body	total	fat body	total	fat body	total	fat body
	524786	18975.7	537870	13857	453553	13787.5	533312	38104.6	500359	39333.9
		32575.6		31438.6		68790.6		16695.9		14983.6
		12189.1		25078				18473.2
		14263
	524786	78003.4	537870	70373.5	453553	82578.1	533312	73273.7	500359	54317.5
fat body coverage ratio		0.148639		0.130837		0.182069		0.137394		0.108557

## Sheet: Fig. 6D
Angle distribution of migration (4-min interval) with respect to the anterior-posterior axis of wild type, OK6>htlDN and OK6>htlCA precursors imaged laterally 52-54 h APF
angle	wild type_A	wild type_B	wild type_C	htlDN_A	htlDN_B	htlDN_C	htlCA_A	htlCA_B	htlCA_C
minu 90 to minus 60	837	2190	1976	666	546	1111	1114	1346	857
minus 60 to minus 30	869	1981	1912	612	504	1065	996	1382	801
minus 30 to 0	1010	2035	2082	568	489	1065	1062	1416	858
0 to 30	1214	2342	2361	532	514	1180	1065	1521	902
30 to 60	1443	2646	2747	537	596	1224	1197	1607	956
60 to 90	1707	3222	3317	597	719	1362	1253	1723	978
sum	7080	14416	14395	3512	3368	7007	6687	8995	5352
angle percentage	wild type_A	wild type_B	wild type_C	mean	SD
minu 90 to minus 60	0.11822	0.151915	0.13727	0.135802	0.016895
minus 60 to minus 30	0.12274	0.137417	0.132824	0.130994	0.00750756
minus 30 to 0	0.142655	0.141163	0.144634	0.142817	0.00174113
0 to 30	0.171469	0.162458	0.164015	0.165981	0.00481613
30 to 60	0.203814	0.183546	0.19083	0.19273	0.0102664
60 to 90	0.241102	0.223502	0.230427	0.231677	0.00886631
angle percentage	htlDN_A	htlDN_B	htlDN_C	mean	SD
minu 90 to minus 60	0.189636	0.162114	0.158556	0.170102	0.01701
minus 60 to minus 30	0.17426	0.149644	0.151991	0.158631	0.0135853
minus 30 to 0	0.161731	0.14519	0.151991	0.152971	0.00831401
0 to 30	0.151481	0.152613	0.168403	0.157499	0.00946026
30 to 60	0.152904	0.17696	0.174682	0.168182	0.0132799
60 to 90	0.169989	0.21348	0.194377	0.192615	0.0217991
angle percentage	htlCA_A	htlCA_B	htlCA_C	mean	SD
minu 90 to minus 60	0.166592	0.149639	0.160127	0.158786	0.00855581
minus 60 to minus 30	0.148946	0.153641	0.149664	0.15075	0.00252912
minus 30 to 0	0.158816	0.157421	0.160314	0.15885	0.00144686
0 to 30	0.159264	0.169094	0.168535	0.165631	0.00552094
30 to 60	0.179004	0.178655	0.178625	0.178761	0.000210821
60 to 90	0.187378	0.191551	0.182735	0.187222	0.00440981

## Sheet: Fig. 6D WT 1
Position X	Position Y	Unit	Time	TrackID	X change	Y change	Angle	A/P axis Angle
226.5	50.2069	µm	1	1000000046
223.109	50.8552	µm	2	1000000046	-3.39101	0.6483	169.177	79.1767
219.653	49.7255	µm	3	1000000046	-3.45599	-1.1297	-161.898	71.8983		Angle column represents the absolute angle obtained from original data, while A/P axis Angle is the final angle used in figures.
218.822	48.7558	µm	4	1000000046	-0.830994	-0.9697	-130.595	40.5952		direction	-90 to -60	-60 to -30	-30 to 0	0 to 30	30 to 60	60 to 90	sum
216.298	50.9916	µm	5	1000000046	-2.524	2.2358	138.465	48.465		number	837	869	1010	1214	1443	1707	7080
214.701	55.4379	µm	6	1000000046	-1.597	4.4463	109.757	19.757
218.79	58.219	µm	7	1000000046	4.08899	2.7811	34.2213	-55.7787
223.274	57.7043	µm	8	1000000046	4.48401	-0.514702	-6.5481	-83.4519
219.919	53.8448	µm	9	1000000046	-3.355	-3.8595	-131	40.9999
221.91	53.995	µm	10	1000000046	1.991	0.1502	4.31419	-85.6858
230.673	55.3805	µm	11	1000000046	8.763	1.3855	8.98456	-81.0154
233.988	55.9353	µm	12	1000000046	3.315	0.554798	9.50096	-80.499
236.196	53.175	µm	13	1000000046	2.20799	-2.7603	-51.3433	-38.6567
241.586	45.9434	µm	14	1000000046	5.39	-7.2316	-53.3014	-36.6986
240.771	45.9421	µm	15	1000000046	-0.815002	-0.00130081	-179.909	89.9086
242.422	43.9504	µm	16	1000000046	1.651	-1.9917	-50.3433	-39.6567
240.157	45.7352	µm	17	1000000046	-2.265	1.7848	141.762	51.7622
239.93	44.9967	µm	18	1000000046	-0.227005	-0.738499	-107.087	17.0868
236.703	43.7684	µm	19	1000000046	-3.22699	-1.2283	-159.161	69.1615
235.045	44.1863	µm	20	1000000046	-1.658	0.4179	165.853	75.8533
236.507	44.0811	µm	21	1000000046	1.46201	-0.105198	-4.1156	-85.8844
233.863	43.4556	µm	22	1000000046	-2.644	-0.6255	-166.69	76.69
222.972	50.2203	µm	23	1000000046	-10.891	6.7647	148.154	58.1545
262.61	51.0243	µm	1	1000000047	39.638	0.804001	1.16201	-88.838
253.396	60.9826	µm	2	1000000047	-9.21399	9.9583	132.777	42.7768
248.054	66.0951	µm	3	1000000047	-5.342	5.1125	136.258	46.2575
237.085	68.234	µm	4	1000000047	-10.969	2.1389	168.966	78.9661
223.872	78.405	µm	5	1000000047	-13.213	10.171	142.412	52.412
224.267	78.2799	µm	6	1000000047	0.395004	-0.125099	-17.5732	-72.4268
224.982	78.5474	µm	7	1000000047	0.714996	0.267502	20.5123	-69.4877
224.388	79.2483	µm	8	1000000047	-0.593994	0.700897	130.281	40.2805
226.669	78.8002	µm	9	1000000047	2.28101	-0.448097	-11.1141	-78.8859
224.44	77.6178	µm	10	1000000047	-2.229	-1.1824	-152.056	62.0557
227.295	78.7415	µm	11	1000000047	2.855	1.1237	21.4842	-68.5158
225.791	78.0269	µm	12	1000000047	-1.504	-0.7146	-154.586	64.586
225.179	77.6063	µm	13	1000000047	-0.612	-0.420601	-145.501	55.5009
224.702	77.9093	µm	14	1000000047	-0.477005	0.303001	147.576	57.5756
224.421	76.5391	µm	15	1000000047	-0.280991	-1.3702	-101.589	11.5891
223.306	76.2262	µm	16	1000000047	-1.11501	-0.312904	-164.324	74.3243
222.73	78.8025	µm	18	1000000047	-0.576004	2.5763	102.603	12.6028
221.334	77.637	µm	19	1000000047	-1.396	-1.1655	-140.142	50.142
217.719	75.7249	µm	20	1000000047	-3.61501	-1.9121	-152.124	62.1241
213.561	68.6324	µm	21	1000000047	-4.15799	-7.0925	-120.381	30.381
210.452	65.8271	µm	22	1000000047	-3.10901	-2.8053	-137.94	47.9397
211.824	55.8201	µm	23	1000000047	1.37201	-10.007	-82.1931	-7.80686
210.351	53.0504	µm	24	1000000047	-1.47301	-2.7697	-118.005	28.0054
204.435	51.2939	µm	25	1000000047	-5.916	-1.7565	-163.463	73.4635
203.408	52.3714	µm	26	1000000047	-1.02699	1.0775	133.625	43.6252
352.282	67.0114	µm	1	1000000061	148.874	14.64	5.61631	-84.3837
354.78	60.8324	µm	3	1000000061	2.49799	-6.179	-67.988	-22.012
358.07	58.6932	µm	4	1000000061	3.29001	-2.1392	-33.0324	-56.9676
359.266	59.9517	µm	5	1000000061	1.19598	1.2585	46.459	-43.541
362.648	68.639	µm	6	1000000061	3.38202	8.6873	68.7287	-21.2713
354.948	68.0869	µm	7	1000000061	-7.70001	-0.552101	-175.899	85.8988
364.728	66.9329	µm	8	1000000061	9.78	-1.154	-6.72955	-83.2705
366.661	68.7399	µm	9	1000000061	1.93301	1.807	43.0702	-46.9298
369.03	66.7771	µm	10	1000000061	2.36899	-1.9628	-39.6431	-50.3569
367.572	67.1177	µm	11	1000000061	-1.45801	0.340599	166.851	76.8512
366.654	66.8393	µm	12	1000000061	-0.917999	-0.278397	-163.129	73.1293
372.315	69.6534	µm	13	1000000061	5.66101	2.81409	26.432	-63.568
364.238	83.1684	µm	15	1000000061	-8.077	13.515	120.864	30.8639
358.367	88.6393	µm	16	1000000061	-5.871	5.47089	137.02	47.0204
352.237	93.2504	µm	17	1000000061	-6.13	4.6111	143.049	53.0489
352.866	92.8928	µm	18	1000000061	0.628998	-0.357597	-29.6191	-60.3809
355.143	90.282	µm	19	1000000061	2.27701	-2.6108	-48.9067	-41.0933
352.588	91.1814	µm	20	1000000061	-2.55499	0.899399	160.607	70.6071
352.588	90.8626	µm	21	1000000061	0	-0.318794	-90	0
352.615	91.6101	µm	22	1000000061	0.0269775	0.747498	87.9331	-2.06693
349.339	86.0093	µm	23	1000000061	-3.276	-5.6008	-120.324	30.3241
343.62	84.1696	µm	24	1000000061	-5.71899	-1.8397	-162.168	72.1679
337.862	85.5594	µm	25	1000000061	-5.758	1.3898	166.43	76.4301
336.125	86.7982	µm	26	1000000061	-1.737	1.2388	144.504	54.5041
336.413	86.5724	µm	27	1000000061	0.287994	-0.2258	-38.0979	-51.9021
202.508	77.8656	µm	1	1000000067	-133.905	-8.7068	-176.28	86.2797
202.383	81.8551	µm	2	1000000067	-0.125	3.9895	91.7946	1.79462
206.67	76.4724	µm	3	1000000067	4.287	-5.38271	-51.4648	-38.5352
207.715	70.7051	µm	4	1000000067	1.045	-5.7673	-79.7298	-10.2702
210.158	69.3395	µm	5	1000000067	2.44301	-1.3656	-29.2045	-60.7955
208.379	59.4618	µm	7	1000000067	-1.77901	-9.8777	-100.21	10.2097
206.697	56.9957	µm	8	1000000067	-1.68199	-2.4661	-124.296	34.2958
212.098	58.8746	µm	10	1000000067	5.401	1.8789	19.1817	-70.8183
210.986	59.7207	µm	11	1000000067	-1.11201	0.8461	142.734	52.7335
211.583	59.8304	µm	12	1000000067	0.597	0.109699	10.412	-79.588
208.495	60.6774	µm	13	1000000067	-3.088	0.847	164.662	74.6617
201.578	68.2169	µm	14	1000000067	-6.91699	7.53951	132.534	42.5343
195.515	67.8037	µm	15	1000000067	-6.063	-0.4132	-176.101	86.1013
193.925	67.503	µm	16	1000000067	-1.59	-0.300705	-169.291	79.2905
193.333	66.8507	µm	17	1000000067	-0.59201	-0.652298	-132.226	42.2262
186.332	70.1887	µm	18	1000000067	-7.00099	3.338	154.509	64.5087
180.109	72.5423	µm	19	1000000067	-6.22301	2.3536	159.283	69.2829
168.779	71.5587	µm	20	1000000067	-11.33	-0.983597	-175.038	85.0384
170.3	70.4821	µm	21	1000000067	1.521	-1.0766	-35.2918	-54.7082
166.887	65.6297	µm	22	1000000067	-3.41301	-4.8524	-125.121	35.1212
163.845	63.9791	µm	23	1000000067	-3.04199	-1.6506	-151.516	61.5155
157.25	58.5555	µm	24	1000000067	-6.595	-5.4236	-140.567	50.5668
155.91	60.6257	µm	25	1000000067	-1.34	2.0702	122.914	32.9141
155.984	59.2362	µm	26	1000000067	0.0739899	-1.3895	-86.9519	-3.04807
221.782	79.7834	µm	1	1000000068	65.798	20.5472	17.3424	-72.6576
222.988	81.1979	µm	2	1000000068	1.20601	1.4145	49.5489	-40.4511
223.432	79.6672	µm	3	1000000068	0.444	-1.5307	-73.8245	-16.1755
224.162	78.9184	µm	4	1000000068	0.729996	-0.748795	-45.7283	-44.2717
218.924	77.1409	µm	7	1000000068	-5.23801	-1.7775	-161.255	71.2555
219.548	76.5027	µm	8	1000000068	0.624008	-0.638199	-45.6441	-44.3559
221.29	79.9461	µm	11	1000000068	1.74199	3.4434	63.1655	-26.8345
220.213	78.0165	µm	12	1000000068	-1.077	-1.9296	-119.168	29.1679
218.855	71.9211	µm	13	1000000068	-1.358	-6.09541	-102.56	12.5599
217.807	69.6023	µm	14	1000000068	-1.04799	-2.31879	-114.321	24.3208
217.248	64.7549	µm	15	1000000068	-0.559006	-4.8474	-96.5783	6.57833
215.106	62.8117	µm	16	1000000068	-2.142	-1.9432	-137.786	47.786
209.63	64.3653	µm	17	1000000068	-5.476	1.5536	164.161	74.1607
207.501	62.2617	µm	18	1000000068	-2.129	-2.1036	-135.344	45.3438
208.869	61.0352	µm	19	1000000068	1.368	-1.2265	-41.8784	-48.1216
208.146	60.941	µm	20	1000000068	-0.723007	-0.0941963	-172.577	82.5771
211.122	55.577	µm	21	1000000068	2.976	-5.364	-60.9781	-29.0219
210.94	49.69	µm	22	1000000068	-0.181992	-5.887	-91.7707	1.77069
213.174	38.3611	µm	23	1000000068	2.23399	-11.3289	-78.8447	-11.1553
208.508	30.6974	µm	24	1000000068	-4.666	-7.6637	-121.335	31.3349
203.813	31.2643	µm	25	1000000068	-4.69499	0.5669	173.115	83.1151
201.158	25.6745	µm	26	1000000068	-2.655	-5.5898	-115.406	25.4064
274.819	96.1171	µm	1	1000000083	73.661	70.4426	43.7206	-46.2794
273.618	93.5978	µm	2	1000000083	-1.20099	-2.5193	-115.488	25.4878
269.019	90.3383	µm	3	1000000083	-4.599	-3.2595	-144.673	54.6732
264.539	84.7416	µm	4	1000000083	-4.48001	-5.5967	-128.676	38.6763
261.891	83.3721	µm	5	1000000083	-2.64801	-1.3695	-152.653	62.6529
267.19	85.4417	µm	6	1000000083	5.29901	2.0696	21.3338	-68.6662
261.853	91.497	µm	7	1000000083	-5.33701	6.0553	131.392	41.3922
257.789	92.0552	µm	8	1000000083	-4.064	0.558197	172.179	82.1793
256.976	82.5348	µm	9	1000000083	-0.812988	-9.5204	-94.8809	4.88089
255.379	81.139	µm	10	1000000083	-1.59702	-1.3958	-138.846	48.8464
254.209	81.7102	µm	11	1000000083	-1.17	0.571198	153.978	63.9782
257.067	81.2947	µm	12	1000000083	2.85799	-0.415497	-8.27176	-81.7282
255.218	80.9236	µm	13	1000000083	-1.84898	-0.371101	-168.651	78.6512
257	81.6932	µm	14	1000000083	1.782	0.7696	23.3583	-66.6417
254.022	77.9391	µm	15	1000000083	-2.978	-3.7541	-128.424	38.4238
248.936	74.3267	µm	16	1000000083	-5.086	-3.6124	-144.615	54.6152
247.025	74.5316	µm	17	1000000083	-1.91101	0.204903	173.88	83.88
242.265	72.2767	µm	18	1000000083	-4.75999	-2.2549	-154.652	64.6522
237.313	72.5622	µm	19	1000000083	-4.952	0.2855	176.7	86.7004
241.057	75.6415	µm	20	1000000083	3.744	3.0793	39.436	-50.564
228.811	73.3722	µm	21	1000000083	-12.246	-2.2693	-169.502	79.5016
224.112	75.0149	µm	22	1000000083	-4.69901	1.6427	160.731	70.7312
219.989	74.0567	µm	23	1000000083	-4.123	-0.958199	-166.917	76.9165
216.443	69.9137	µm	24	1000000083	-3.54601	-4.14301	-130.56	40.5603
213.284	59.9548	µm	25	1000000083	-3.159	-9.9589	-107.599	17.5992
212.605	58.3243	µm	26	1000000083	-0.679001	-1.6305	-112.609	22.6087
308.776	96.0194	µm	1	1000000084	96.171	37.6951	21.4031	-68.5969
299.47	95.5706	µm	2	1000000084	-9.306	-0.448799	-177.239	87.2389
302.628	95.0601	µm	5	1000000084	3.15799	-0.510506	-9.18273	-80.8173
290.151	87.8023	µm	6	1000000084	-12.477	-7.2578	-149.814	59.8137
288.165	89.9766	µm	7	1000000084	-1.98599	2.1743	132.408	42.4084
285.409	89.1341	µm	8	1000000084	-2.75601	-0.842499	-163.002	73.0019
286.015	86.6705	µm	9	1000000084	0.606018	-2.4636	-76.1803	-13.8197
278.624	88.5953	µm	10	1000000084	-7.39102	1.9248	165.403	75.403
275.293	88.1774	µm	11	1000000084	-3.33099	-0.4179	-172.849	82.8491
273.751	87.8367	µm	12	1000000084	-1.54199	-0.340698	-167.541	77.5408
275.904	87.6026	µm	13	1000000084	2.15298	-0.2341	-6.20556	-83.7944
273.789	85.453	µm	14	1000000084	-2.11499	-2.1496	-134.535	44.5351
265.891	88.9855	µm	15	1000000084	-7.89801	3.53249	155.903	65.9028
264.146	89.142	µm	16	1000000084	-1.745	0.156502	174.875	84.8751
268.114	89.2505	µm	17	1000000084	3.96802	0.108505	1.56636	-88.4336
269.735	87.2288	µm	18	1000000084	1.62097	-2.02171	-51.2779	-38.7221
270.249	82.2689	µm	19	1000000084	0.514008	-4.9599	-84.0834	-5.91659
269.762	83.585	µm	20	1000000084	-0.487	1.3161	110.306	20.3061
266.822	84.8869	µm	21	1000000084	-2.94	1.3019	156.115	66.1151
261.661	89.5755	µm	22	1000000084	-5.16098	4.6886	137.746	47.7458
253.523	87.45	µm	23	1000000084	-8.13802	-2.1255	-165.362	75.3624
245.4	82.3043	µm	24	1000000084	-8.123	-5.1457	-147.647	57.6469
242.289	84.7386	µm	26	1000000084	-3.11099	2.4343	141.957	51.9574
250.553	78.5804	µm	27	1000000084	8.26399	-6.1582	-36.6929	-53.3071
281.283	98.4977	µm	1	1000000087	30.73	19.9173	32.9488	-57.0512
272.011	100.685	µm	3	1000000087	-9.272	2.18729	166.726	76.7264
274.175	106.839	µm	4	1000000087	2.164	6.154	70.6262	-19.3738
268.671	113.611	µm	5	1000000087	-5.504	6.772	129.103	39.1028
264.263	118.441	µm	6	1000000087	-4.40799	4.83	132.384	42.3844
261.617	124.707	µm	8	1000000087	-2.646	6.266	112.893	22.8933
257.025	117.804	µm	9	1000000087	-4.59201	-6.903	-123.633	33.6326
255.39	115.794	µm	10	1000000087	-1.63499	-2.01	-129.126	39.1259
257.625	109.56	µm	11	1000000087	2.235	-6.234	-70.2763	-19.7237
263.525	105.217	µm	12	1000000087	5.89999	-4.34299	-36.3568	-53.6432
259.886	102.883	µm	13	1000000087	-3.63901	-2.334	-147.325	57.3246
257.999	106.133	µm	14	1000000087	-1.88699	3.25	120.14	30.14
259.731	98.5869	µm	15	1000000087	1.73199	-7.5461	-77.0733	-12.9267
255.403	86.8141	µm	17	1000000087	-4.32799	-11.7728	-110.185	20.1847
255.209	85.1276	µm	18	1000000087	-0.194	-1.6865	-96.562	6.56196
248.712	76.627	µm	19	1000000087	-6.49699	-8.5006	-127.391	37.3906
261.509	77.8853	µm	20	1000000087	12.797	1.2583	5.61572	-84.3843
255.724	73.8133	µm	21	1000000087	-5.785	-4.072	-144.859	54.8587
258.33	65.2999	µm	22	1000000087	2.60599	-8.5134	-72.9804	-17.0196
268.955	58.7184	µm	23	1000000087	10.625	-6.5815	-31.7755	-58.2245
272.656	56.9618	µm	24	1000000087	3.70102	-1.7566	-25.3902	-64.6098
272.333	58.1449	µm	25	1000000087	-0.322998	1.1831	105.27	15.2702
268.043	58.4195	µm	26	1000000087	-4.29001	0.274597	176.338	86.3376
259.41	57.1932	µm	27	1000000087	-8.633	-1.2263	-171.915	81.9153
301.366	106.189	µm	1	1000000093	41.956	48.9958	49.426	-40.574
301.861	107.531	µm	2	1000000093	0.494995	1.342	69.7535	-20.2465
295.291	94.4008	µm	3	1000000093	-6.57001	-13.1302	-116.582	26.5822
293.595	89.5589	µm	4	1000000093	-1.69598	-4.8419	-109.304	19.3039
293.141	78.068	µm	5	1000000093	-0.45401	-11.4909	-92.2626	2.2626
290.515	68.1362	µm	6	1000000093	-2.62598	-9.9318	-104.81	14.8101
288.878	68.6246	µm	7	1000000093	-1.63702	0.488403	163.388	73.3876
289.217	65.2993	µm	8	1000000093	0.33902	-3.3253	-84.1787	-5.82128
282.949	64.4766	µm	9	1000000093	-6.26801	-0.822701	-172.522	82.5224
267.314	67.5492	µm	10	1000000093	-15.635	3.0726	168.882	78.8819
260.141	64.3088	µm	11	1000000093	-7.173	-3.2404	-155.689	65.6889
257.27	59.3283	µm	12	1000000093	-2.871	-4.9805	-119.961	29.9612
247.57	63.4501	µm	13	1000000093	-9.69998	4.1218	156.978	66.978
237.485	70.4605	µm	14	1000000093	-10.085	7.0104	145.196	55.1956
231.435	71.1168	µm	15	1000000093	-6.05	0.656296	173.809	83.8088
218.955	79.2509	µm	17	1000000093	-12.48	8.1341	146.905	56.9048
215.336	82.9365	µm	18	1000000093	-3.619	3.6856	134.478	44.4776
204.077	78.8766	µm	19	1000000093	-11.259	-4.0599	-160.171	70.1711
200.435	78.8438	µm	20	1000000093	-3.642	-0.0327988	-179.484	89.484
200.344	77.5092	µm	21	1000000093	-0.0910034	-1.3346	-93.9008	3.90083
199.936	78.683	µm	22	1000000093	-0.40799	1.1738	109.166	19.1665
201.878	78.5611	µm	23	1000000093	1.942	-0.121902	-3.59183	-86.4082
200.118	76.9987	µm	24	1000000093	-1.76001	-1.56239	-138.404	48.4039
195.429	63.0698	µm	25	1000000093	-4.689	-13.9289	-108.605	18.6052
193.059	59.3174	µm	26	1000000093	-2.37	-3.7524	-122.276	32.2763
353.095	112.008	µm	1	1000000097	160.036	52.6906	18.2237	-71.7763
354.523	112.937	µm	2	1000000097	1.42801	0.928993	33.0461	-56.9539
359.739	114.283	µm	3	1000000097	5.216	1.346	14.4696	-75.5304
352.005	110.888	µm	4	1000000097	-7.73401	-3.395	-156.3	66.3
344.053	105.324	µm	5	1000000097	-7.952	-5.564	-145.02	55.0196
336.477	101.658	µm	6	1000000097	-7.57602	-3.666	-154.178	64.1779
329.885	101.033	µm	7	1000000097	-6.59198	-0.625	-174.584	84.5839
329.169	97.4969	µm	8	1000000097	-0.716003	-3.53609	-101.447	11.4467
319.417	91.745	µm	10	1000000097	-9.75201	-5.7519	-149.467	59.4672
317.543	92.5081	µm	11	1000000097	-1.87399	0.7631	157.844	67.8436
312.647	92.2066	µm	12	1000000097	-4.896	-0.301506	-176.476	86.4761
305.696	88.9408	µm	13	1000000097	-6.95099	-3.26579	-154.834	64.8344
296.342	86.5533	µm	14	1000000097	-9.354	-2.3875	-165.682	75.6816
287.609	78.981	µm	15	1000000097	-8.733	-7.5723	-139.072	49.0718
287.697	78.5422	µm	16	1000000097	0.0879822	-0.438805	-78.6623	-11.3377
284.654	77.3442	µm	17	1000000097	-3.043	-1.198	-158.511	68.5109
283.21	88.2057	µm	18	1000000097	-1.444	10.8615	97.5729	7.57287
284.1	79.9098	µm	19	1000000097	0.890015	-8.29591	-83.8765	-6.12348
287.673	73.5101	µm	20	1000000097	3.573	-6.3997	-60.8251	-29.1749
282.717	65.9165	µm	22	1000000097	-4.95599	-7.59361	-123.131	33.1306
284.77	58.1569	µm	23	1000000097	2.05298	-7.7596	-75.1806	-14.8194
285.32	55.2754	µm	24	1000000097	0.550018	-2.8815	-79.1934	-10.8066
281.745	57.1604	µm	25	1000000097	-3.57501	1.885	152.199	62.1986
280.849	127.651	µm	1	1000000110	-0.895996	70.4906	90.7282	0.728239
279.88	128.402	µm	2	1000000110	-0.968994	0.750992	142.224	52.2235
279.802	125.849	µm	4	1000000110	-0.0780029	-2.55299	-91.75	1.75004
279.334	123.796	µm	5	1000000110	-0.467987	-2.053	-102.841	12.8413
271.892	119.263	µm	6	1000000110	-7.44202	-4.533	-148.654	58.654
272.118	118.816	µm	7	1000000110	0.226013	-0.446999	-63.1777	-26.8223
270.668	116.734	µm	8	1000000110	-1.45001	-2.082	-124.855	34.8553
269.81	114.61	µm	9	1000000110	-0.858002	-2.124	-111.997	21.9965
268.496	114.69	µm	10	1000000110	-1.314	0.0800018	176.516	86.5159
265.479	117.914	µm	11	1000000110	-3.017	3.224	133.1	43.1003
263.156	119.202	µm	12	1000000110	-2.323	1.288	150.994	60.9935
258.903	119.417	µm	13	1000000110	-4.25299	0.214996	177.106	87.1061
257.038	122.334	µm	14	1000000110	-1.86502	2.917	122.593	32.5933
254.871	123.565	µm	15	1000000110	-2.16699	1.231	150.4	60.4004
249.6	129.698	µm	16	1000000110	-5.271	6.133	130.677	40.6774
240.017	131.142	µm	17	1000000110	-9.58301	1.444	171.431	81.4309
245.621	135.741	µm	18	1000000110	5.604	4.599	39.3745	-50.6255
240.436	137.118	µm	19	1000000110	-5.185	1.377	165.127	75.1271
241.688	137.875	µm	20	1000000110	1.252	0.757004	31.1587	-58.8413
240.698	138.727	µm	21	1000000110	-0.990005	0.852005	139.285	49.2845
243.586	140.613	µm	22	1000000110	2.888	1.886	33.1464	-56.8536
249.496	152.968	µm	23	1000000110	5.91	12.355	64.4359	-25.5641
250.522	154.449	µm	24	1000000110	1.026	1.481	55.2868	-34.7132
250.848	157.267	µm	25	1000000110	0.326004	2.81799	83.401	-6.59902
251.049	157.346	µm	26	1000000110	0.200989	0.0789948	21.4563	-68.5437
253.496	162.528	µm	27	1000000110	2.44701	5.18201	64.7228	-25.2772
325.439	138.061	µm	1	1000000116	71.943	-24.467	-18.7826	-71.2174
321.605	131.615	µm	2	1000000116	-3.83398	-6.446	-120.744	30.7436
320.003	129.932	µm	3	1000000116	-1.60202	-1.683	-133.588	43.5879
320.379	121.125	µm	4	1000000116	0.376007	-8.80701	-87.5553	-2.44471
319.405	115.636	µm	5	1000000116	-0.973999	-5.489	-100.062	10.0622
319.072	109.808	µm	6	1000000116	-0.333008	-5.828	-93.2703	3.27028
318.91	113.721	µm	7	1000000116	-0.161987	3.913	92.3705	2.37053
320.311	114.93	µm	8	1000000116	1.401	1.209	40.7927	-49.2073
319.958	114.075	µm	9	1000000116	-0.352997	-0.855003	-112.434	22.4338
320.681	113.505	µm	10	1000000116	0.722992	-0.57	-38.2519	-51.7481
319.827	113.223	µm	11	1000000116	-0.854004	-0.281998	-161.726	71.7264
320.566	112.436	µm	12	1000000116	0.739014	-0.787003	-46.8012	-43.1988
319.249	109.799	µm	14	1000000116	-1.31702	-2.63699	-116.539	26.5393
320.157	112.705	µm	15	1000000116	0.90802	2.906	72.6479	-17.3521
317.882	109.729	µm	16	1000000116	-2.27502	-2.97601	-127.396	37.3963
321.393	114.691	µm	17	1000000116	3.51102	4.96201	54.7175	-35.2825
320.178	113.818	µm	18	1000000116	-1.215	-0.873001	-144.302	54.3019
322.458	114.379	µm	19	1000000116	2.28	0.560997	13.8231	-76.1769
323.004	118.678	µm	20	1000000116	0.54599	4.299	82.762	-7.23803
322.433	118.994	µm	21	1000000116	-0.570984	0.316002	151.038	61.0384
325.603	121.294	µm	22	1000000116	3.16998	2.3	35.9629	-54.0371
322.012	117.97	µm	23	1000000116	-3.591	-3.324	-137.211	47.2112
321.048	116.074	µm	24	1000000116	-0.963989	-1.896	-116.95	26.9502
317.273	119.2	µm	25	1000000116	-3.77499	3.126	140.373	50.3725
312.591	117.868	µm	26	1000000116	-4.68201	-1.332	-164.119	74.1193
310.384	115.719	µm	27	1000000116	-2.207	-2.14899	-135.763	45.7629
219.274	143.027	µm	1	1000000117	-91.11	27.308	163.315	73.3152
216.135	141.347	µm	2	1000000117	-3.13901	-1.67999	-151.844	61.8444
216.396	141.144	µm	3	1000000117	0.261002	-0.203003	-37.8752	-52.1248
214.903	141.018	µm	4	1000000117	-1.493	-0.125992	-175.176	85.1763
210.849	139.541	µm	7	1000000117	-4.054	-1.47701	-159.982	69.9817
208.058	137.291	µm	8	1000000117	-2.791	-2.25	-141.126	51.1255
211.978	143.766	µm	9	1000000117	3.92	6.47501	58.8091	-31.1909
202.185	148.168	µm	10	1000000117	-9.793	4.40199	155.796	65.7959
196.144	154.154	µm	11	1000000117	-6.041	5.98601	135.262	45.262
192.453	164.214	µm	12	1000000117	-3.69099	10.06	110.148	20.148
192.596	172.868	µm	13	1000000117	0.14299	8.65399	89.0534	-0.946613
195.555	190.306	µm	14	1000000117	2.959	17.438	80.3694	-9.63061
202.076	193.654	µm	15	1000000117	6.52101	3.34801	27.1768	-62.8232
204.865	192.308	µm	16	1000000117	2.789	-1.34601	-25.7626	-64.2374
213.949	191.629	µm	18	1000000117	9.084	-0.679001	-4.27473	-85.7253
217.461	191.933	µm	19	1000000117	3.51199	0.304001	4.94724	-85.0528
225.558	189.687	µm	20	1000000117	8.097	-2.246	-15.5033	-74.4967
233.028	188.297	µm	21	1000000117	7.47	-1.39	-10.5409	-79.4591
241.752	191.504	µm	22	1000000117	8.724	3.207	20.1838	-69.8162
248.26	193.048	µm	23	1000000117	6.508	1.54401	13.3465	-76.6535
250.738	192.796	µm	24	1000000117	2.47801	-0.251999	-5.80667	-84.1933
252.359	192.877	µm	25	1000000117	1.62099	0.0809937	2.86044	-87.1396
257.58	193.273	µm	26	1000000117	5.22099	0.395996	4.3374	-85.6626
262.211	193.138	µm	27	1000000117	4.63101	-0.134995	-1.66971	-88.3303
335.952	145.421	µm	1	1000000122	73.741	-47.717	-32.9065	-57.0935
335.615	144.489	µm	2	1000000122	-0.337006	-0.932007	-109.88	19.8796
334.188	143.905	µm	3	1000000122	-1.427	-0.584	-157.743	67.7432
332.324	139.741	µm	4	1000000122	-1.86398	-4.164	-114.115	24.1153
326.506	135.126	µm	5	1000000122	-5.81799	-4.61499	-141.578	51.5776
324.353	136.328	µm	6	1000000122	-2.15302	1.202	150.826	60.826
324.201	137.846	µm	7	1000000122	-0.152008	1.51799	95.7184	5.71841
324.283	138.058	µm	8	1000000122	0.0820007	0.212006	68.8542	-21.1458
316.514	140.29	µm	9	1000000122	-7.76898	2.23199	163.971	73.9709
311.564	142.261	µm	10	1000000122	-4.95001	1.97101	158.288	68.2884
310.519	142.354	µm	11	1000000122	-1.04498	0.0930023	174.914	84.9141
311.483	139.557	µm	12	1000000122	0.963989	-2.797	-70.9834	-19.0166
310.391	136.261	µm	13	1000000122	-1.09201	-3.29601	-108.331	18.3307
308.775	136.54	µm	14	1000000122	-1.616	0.278992	170.205	80.2048
294.711	141.602	µm	16	1000000122	-14.064	5.06201	160.205	70.2048
290.199	145.275	µm	17	1000000122	-4.51199	3.67299	140.853	50.8527
279.796	157.653	µm	19	1000000122	-10.403	12.378	130.045	40.0452
278.418	156.087	µm	20	1000000122	-1.37799	-1.56599	-131.346	41.346
271.247	151.259	µm	21	1000000122	-7.17099	-4.828	-146.049	56.0489
271.581	140.519	µm	22	1000000122	0.333984	-10.74	-88.2188	-1.78117
274.649	129.838	µm	23	1000000122	3.06799	-10.681	-73.9739	-16.0261
274.71	127.722	µm	24	1000000122	0.0610046	-2.116	-88.3486	-1.65139
273.468	124.097	µm	25	1000000122	-1.242	-3.625	-108.913	18.9126
273.146	119.063	µm	26	1000000122	-0.321991	-5.034	-93.6598	3.65984
271.91	116.833	µm	27	1000000122	-1.23599	-2.23	-118.998	28.9977
227.207	157.657	µm	1	1000000132	-44.703	40.824	137.597	47.5968
230.642	159.768	µm	2	1000000132	3.435	2.11101	31.5732	-58.4268
234.363	169.177	µm	3	1000000132	3.72101	9.409	68.4225	-21.5775
237.044	173.831	µm	4	1000000132	2.681	4.65399	60.0553	-29.9447
236.353	175.792	µm	5	1000000132	-0.69101	1.96101	109.411	19.4111
237.259	178.606	µm	6	1000000132	0.906006	2.814	72.1533	-17.8467
237.199	171.008	µm	8	1000000132	-0.0599976	-7.59801	-90.4524	0.452426
237.503	168.462	µm	9	1000000132	0.304001	-2.54599	-83.1909	-6.8091
236.491	171.244	µm	10	1000000132	-1.01201	2.782	109.99	19.9899
237.64	170.702	µm	11	1000000132	1.149	-0.542007	-25.2542	-64.7458
237.821	169.215	µm	12	1000000132	0.181	-1.487	-83.06	-6.93999
238.801	171.176	µm	13	1000000132	0.979996	1.961	63.4467	-26.5533
238.712	173.613	µm	14	1000000132	-0.0889893	2.43701	92.0913	2.09127
230.076	170.856	µm	16	1000000132	-8.636	-2.757	-162.295	72.2946
231.421	177.769	µm	17	1000000132	1.345	6.91299	78.99	-11.01
232.504	190.263	µm	18	1000000132	1.08299	12.494	85.0459	-4.95407
238.591	195.175	µm	19	1000000132	6.08701	4.912	38.9023	-51.0977
233.748	199.164	µm	20	1000000132	-4.843	3.989	140.523	50.523
231.189	201.897	µm	21	1000000132	-2.55901	2.733	133.117	43.1168
216.42	201.472	µm	22	1000000132	-14.769	-0.425003	-178.352	88.3517
212.433	204.023	µm	23	1000000132	-3.987	2.55099	147.388	57.3877
209.036	209.331	µm	24	1000000132	-3.397	5.308	122.618	32.6184
209.966	209.73	µm	25	1000000132	0.930008	0.399002	23.2208	-66.7792
207.305	210.957	µm	26	1000000132	-2.66101	1.22701	155.245	65.2453
348.496	160.751	µm	1	1000000135	141.191	-50.206	-19.5748	-70.4252
341.53	159.825	µm	2	1000000135	-6.966	-0.92601	-172.428	82.4279
341.03	159.19	µm	3	1000000135	-0.5	-0.634995	-128.217	38.2172
340.453	157.628	µm	4	1000000135	-0.576996	-1.562	-110.274	20.274
338.7	155.002	µm	5	1000000135	-1.75299	-2.62601	-123.725	33.7251
337.301	154.802	µm	6	1000000135	-1.39902	-0.199997	-171.864	81.8644
336.495	152.194	µm	7	1000000135	-0.806	-2.608	-107.174	17.1737
337.802	158.267	µm	8	1000000135	1.30701	6.073	77.8543	-12.1457
338.092	145.133	µm	9	1000000135	0.290009	-13.134	-88.7351	-1.26493
337.389	144.587	µm	10	1000000135	-0.703003	-0.54599	-142.165	52.1652
335.718	143.807	µm	11	1000000135	-1.67102	-0.779999	-154.978	64.9778
336.217	144.053	µm	12	1000000135	0.499023	0.245987	26.2404	-63.7596
328.172	135.017	µm	13	1000000135	-8.04501	-9.036	-131.68	41.6796
324.792	134.43	µm	14	1000000135	-3.38	-0.587006	-170.148	80.1477
323.028	135.809	µm	15	1000000135	-1.76398	1.37901	141.983	51.983
322.523	135.72	µm	16	1000000135	-0.505005	-0.0890045	-170.005	80.0046
322.918	137.368	µm	17	1000000135	0.394989	1.64799	76.5217	-13.4783
324.556	136.271	µm	18	1000000135	1.638	-1.097	-33.811	-56.189
326.522	135.213	µm	19	1000000135	1.966	-1.058	-28.2868	-61.7132
326.955	134.778	µm	20	1000000135	0.432983	-0.434998	-45.133	-44.867
326.532	135.195	µm	21	1000000135	-0.422974	0.417007	135.407	45.407
330.235	136.722	µm	22	1000000135	3.70297	1.52699	22.4098	-67.5902
334.68	142.077	µm	23	1000000135	4.44501	5.355	50.305	-39.695
333.801	141.342	µm	24	1000000135	-0.878998	-0.735001	-140.098	50.0983
331.568	143.027	µm	25	1000000135	-2.233	1.685	142.962	52.9622
329.419	145.048	µm	26	1000000135	-2.14899	2.02101	136.758	46.7578
328.957	144.544	µm	27	1000000135	-0.462006	-0.503998	-132.511	42.5109
324.666	163.42	µm	1	1000000138	-4.29102	18.876	102.807	12.8072
327.602	159.506	µm	2	1000000138	2.936	-3.914	-53.1254	-36.8746
324.7	164.817	µm	3	1000000138	-2.90198	5.311	118.653	28.6526
321.216	165.272	µm	4	1000000138	-3.48401	0.455002	172.559	82.5594
311.235	165.452	µm	5	1000000138	-9.98102	0.179993	178.967	88.9669
301.496	166.307	µm	6	1000000138	-9.73898	0.855011	174.983	84.9827
301.269	166.953	µm	7	1000000138	-0.22699	0.645996	109.36	19.3604
296.057	163.829	µm	8	1000000138	-5.21201	-3.12401	-149.062	59.0621
298.859	166.229	µm	9	1000000138	2.802	2.40001	40.5812	-49.4188
297.612	160.756	µm	10	1000000138	-1.24701	-5.47301	-102.836	12.8356
299.62	160.233	µm	11	1000000138	2.008	-0.522995	-14.5987	-75.4013
308.72	160.89	µm	12	1000000138	9.10001	0.656998	4.12945	-85.8706
310.694	159.757	µm	13	1000000138	1.974	-1.133	-29.8541	-60.1459
307.407	158.619	µm	14	1000000138	-3.28699	-1.138	-160.903	70.9034
308.752	169.823	µm	15	1000000138	1.345	11.204	83.1546	-6.8454
314.021	158.293	µm	18	1000000138	5.26898	-11.53	-65.4405	-24.5595
316.263	160.034	µm	19	1000000138	2.242	1.741	37.8306	-52.1694
319.577	155.755	µm	21	1000000138	3.314	-4.27899	-52.2429	-37.7571
313.27	160.229	µm	22	1000000138	-6.30701	4.474	144.649	54.6493
309.343	170.721	µm	1	1000000142	-3.927	10.492	110.52	20.5202
305.859	168.505	µm	2	1000000142	-3.48398	-2.21599	-147.542	57.5416
306.414	168.025	µm	3	1000000142	0.554993	-0.480011	-40.8564	-49.1436
305.417	166.243	µm	4	1000000142	-0.997009	-1.782	-119.227	29.2266
299.9	161.705	µm	5	1000000142	-5.517	-4.53799	-140.561	50.5611
283.783	160.238	µm	6	1000000142	-16.117	-1.467	-174.799	84.7992
281.793	161.89	µm	7	1000000142	-1.98999	1.65199	140.302	50.3022
278.786	166.801	µm	8	1000000142	-3.00699	4.911	121.479	31.479
272.994	164.322	µm	9	1000000142	-5.79202	-2.47899	-156.829	66.8291
272.165	168.621	µm	10	1000000142	-0.828979	4.299	100.914	10.9144
271.046	165.273	µm	11	1000000142	-1.11902	-3.34801	-108.481	18.4814
274.796	160.605	µm	12	1000000142	3.75	-4.668	-51.2236	-38.7764
273.737	149.98	µm	13	1000000142	-1.05899	-10.625	-95.6919	5.69185
270.754	141.879	µm	14	1000000142	-2.983	-8.101	-110.215	20.215
269.426	140.859	µm	15	1000000142	-1.328	-1.02	-142.473	52.4731
270.681	140.899	µm	16	1000000142	1.255	0.0400085	1.82592	-88.1741
267.826	147.316	µm	17	1000000142	-2.85501	6.41699	113.985	23.985
266.048	151.539	µm	18	1000000142	-1.77798	4.22301	112.832	22.8322
266.08	155.874	µm	19	1000000142	0.0319824	4.33499	89.5773	-0.422705
261.151	169.317	µm	20	1000000142	-4.92899	13.443	110.136	20.1359
254.446	175.062	µm	21	1000000142	-6.705	5.745	139.409	49.4093
251.808	179.181	µm	22	1000000142	-2.638	4.119	122.637	32.6374
245.977	181.106	µm	23	1000000142	-5.83099	1.925	161.73	71.7302
243.957	181.05	µm	24	1000000142	-2.02	-0.0559998	-178.412	88.412
238.232	180.324	µm	25	1000000142	-5.72501	-0.725998	-172.773	82.7728
238.34	184.231	µm	26	1000000142	0.108002	3.907	88.4166	-1.58343
240.293	189.382	µm	27	1000000142	1.953	5.151	69.2358	-20.7642
231.704	173.207	µm	1	1000000145	-8.589	-16.175	-117.969	27.9685
237.926	180.965	µm	2	1000000145	6.222	7.758	51.27	-38.73
242.659	185.957	µm	3	1000000145	4.733	4.992	46.5256	-43.4744
244.552	189.941	µm	4	1000000145	1.89301	3.98399	64.5851	-25.4149
241.52	186.377	µm	5	1000000145	-3.032	-3.564	-130.389	40.3888
239.965	185.549	µm	6	1000000145	-1.55501	-0.828003	-151.966	61.9658
237.707	182.253	µm	7	1000000145	-2.258	-3.29599	-124.414	34.414
238.964	180.037	µm	8	1000000145	1.257	-2.216	-60.4364	-29.5636
241.142	178.967	µm	9	1000000145	2.17799	-1.07001	-26.164	-63.836
228.263	182.628	µm	10	1000000145	-12.879	3.66101	164.132	74.1316
218.516	181.338	µm	11	1000000145	-9.74699	-1.29001	-172.461	82.4608
212.473	175.334	µm	12	1000000145	-6.043	-6.004	-135.185	45.1855
214.049	175.648	µm	13	1000000145	1.57599	0.313995	11.2679	-78.7321
211.92	173.003	µm	14	1000000145	-2.129	-2.64499	-128.831	38.8312
211.77	174.963	µm	15	1000000145	-0.149994	1.95999	94.3762	4.37619
212.025	175.661	µm	16	1000000145	0.25499	0.697998	69.932	-20.068
212.601	177.052	µm	17	1000000145	0.576004	1.39101	67.506	-22.494
212.709	176.96	µm	18	1000000145	0.108002	-0.0919952	-40.4242	-49.5758
212.015	180.027	µm	19	1000000145	-0.694	3.06699	102.75	12.7502
205.756	180.885	µm	22	1000000145	-6.259	0.858002	172.194	82.1944
203.617	177.392	µm	24	1000000145	-2.13899	-3.493	-121.482	31.4819
202.568	174.776	µm	25	1000000145	-1.04901	-2.616	-111.851	21.8507
201.04	170.894	µm	26	1000000145	-1.528	-3.882	-111.485	21.4852
214.61	176.793	µm	27	1000000145	13.57	5.899	23.495	-66.505
347.384	173.54	µm	1	1000000146	132.774	-3.25301	-1.40348	-88.5965
347.787	176.105	µm	2	1000000146	0.402985	2.565	81.0713	-8.92869
349.553	184.627	µm	3	1000000146	1.76602	8.522	78.2923	-11.7077
339.085	178.922	µm	4	1000000146	-10.468	-5.705	-151.41	61.4099
334.062	183.486	µm	5	1000000146	-5.02298	4.564	137.741	47.741
327.73	177.174	µm	6	1000000146	-6.332	-6.312	-135.091	45.0906
322.364	175.368	µm	7	1000000146	-5.366	-1.806	-161.399	71.3986
318.653	177.684	µm	8	1000000146	-3.711	2.31601	148.032	58.032
315.865	176.006	µm	9	1000000146	-2.78802	-1.67801	-148.958	58.9578
310.918	175.789	µm	10	1000000146	-4.94699	-0.216995	-177.488	87.4884
305.65	174.499	µm	11	1000000146	-5.26801	-1.29001	-166.24	76.2404
299.529	170.374	µm	12	1000000146	-6.121	-4.125	-146.024	56.0236
298.604	165.424	µm	13	1000000146	-0.924988	-4.95	-100.585	10.5846
294.799	158.277	µm	14	1000000146	-3.80499	-7.147	-118.03	28.0304
292.767	153.255	µm	15	1000000146	-2.03201	-5.02199	-112.029	22.0294
284.716	148.962	µm	16	1000000146	-8.05099	-4.293	-151.932	61.9323
278.959	144.151	µm	17	1000000146	-5.75699	-4.811	-140.115	50.1151
273.096	140.087	µm	18	1000000146	-5.86301	-4.064	-145.272	55.2719
269.839	135.226	µm	19	1000000146	-3.25702	-4.86101	-123.823	33.8233
265.327	128.122	µm	20	1000000146	-4.51199	-7.104	-122.421	32.421
261.436	122.624	µm	21	1000000146	-3.89099	-5.49799	-125.287	35.2875
259.071	121.824	µm	22	1000000146	-2.36499	-0.800003	-161.311	71.3109
252.095	113.581	µm	23	1000000146	-6.97601	-8.243	-130.241	40.2411
251.675	109.089	µm	24	1000000146	-0.419998	-4.492	-95.3416	5.34157
254.508	105.916	µm	25	1000000146	2.83299	-3.173	-48.2401	-41.7599
256.199	102.126	µm	26	1000000146	1.69101	-3.79	-65.9547	-24.0453
263.864	96.5251	µm	27	1000000146	7.66501	-5.6009	-36.156	-53.844
259.007	180.146	µm	1	1000000149	-4.85703	83.6209	93.3242	3.32423
257.48	181.597	µm	2	1000000149	-1.52698	1.451	136.461	46.4614
262.571	182.795	µm	3	1000000149	5.091	1.198	13.2417	-76.7583
265.968	176.762	µm	4	1000000149	3.39697	-6.033	-60.6177	-29.3823
266.1	173.841	µm	5	1000000149	0.132019	-2.92099	-87.4122	-2.58782
268.251	169.692	µm	6	1000000149	2.151	-4.149	-62.5961	-27.4039
270.758	153.305	µm	8	1000000149	2.50699	-16.387	-81.302	-8.69803
273.412	146.492	µm	9	1000000149	2.65399	-6.81299	-68.7167	-21.2833
260.464	146.51	µm	12	1000000149	-12.948	0.0179901	179.92	89.9204
254.622	144.338	µm	13	1000000149	-5.842	-2.172	-159.605	69.6054
248.629	136.879	µm	14	1000000149	-5.993	-7.459	-128.78	38.7804
243.476	130.115	µm	15	1000000149	-5.153	-6.76399	-127.301	37.3012
234.943	135.352	µm	16	1000000149	-8.533	5.237	148.461	58.4611
234.728	130.548	µm	17	1000000149	-0.214996	-4.804	-92.5625	2.56248
237.335	132.516	µm	18	1000000149	2.60701	1.968	37.0487	-52.9513
243.501	128.674	µm	19	1000000149	6.166	-3.84201	-31.9269	-58.0731
245.976	124.19	µm	20	1000000149	2.47499	-4.48399	-61.103	-28.897
245.106	119.731	µm	21	1000000149	-0.869995	-4.459	-101.04	11.0403
250.242	114.308	µm	22	1000000149	5.136	-5.423	-46.557	-43.443
243.207	116.449	µm	24	1000000149	-7.035	2.141	163.073	73.0732
243.123	122.836	µm	25	1000000149	-0.0839996	6.387	90.7535	0.753491
240.576	112.495	µm	26	1000000149	-2.547	-10.341	-103.837	13.8366
240.207	106.75	µm	27	1000000149	-0.369003	-5.745	-93.6751	3.67508
344.276	196.986	µm	1	1000000159	104.069	90.236	40.9279	-49.0721
346.66	202.646	µm	2	1000000159	2.384	5.66	67.1591	-22.8409
341.23	199.142	µm	3	1000000159	-5.42999	-3.504	-147.166	57.1657
342.868	185.069	µm	5	1000000159	1.638	-14.073	-83.361	-6.63896
339.322	184.597	µm	6	1000000159	-3.54602	-0.472	-172.418	82.4181
340.225	180.865	µm	7	1000000159	0.903015	-3.73199	-76.3978	-13.6022
340.775	180.559	µm	8	1000000159	0.549988	-0.306	-29.0905	-60.9095
338.196	176.798	µm	9	1000000159	-2.57898	-3.761	-124.439	34.4391
335.07	161.123	µm	10	1000000159	-3.12601	-15.675	-101.278	11.2783
330.115	164.589	µm	11	1000000159	-4.95502	3.466	145.027	55.0275
343.745	158.438	µm	12	1000000159	13.63	-6.151	-24.2889	-65.7111
341.867	158.556	µm	13	1000000159	-1.87799	0.117996	176.405	86.4048
336.368	157.335	µm	14	1000000159	-5.49899	-1.22099	-167.481	77.4812
337.844	157.348	µm	15	1000000159	1.47598	0.0130005	0.504649	-89.4954
337.045	157.616	µm	16	1000000159	-0.798981	0.26799	161.458	71.4578
338.32	155.91	µm	17	1000000159	1.27499	-1.70599	-53.227	-36.773
333.871	157.872	µm	19	1000000159	-4.44901	1.96199	156.203	66.2027
330.577	157.744	µm	20	1000000159	-3.29401	-0.127991	-177.775	87.7749
328.457	166.633	µm	21	1000000159	-2.12	8.88899	103.414	13.4143
323.295	163.245	µm	22	1000000159	-5.16199	-3.388	-146.722	56.7216
323.783	234.954	µm	1	1000000181	0.487976	71.709	89.6101	-0.389889
327.109	235.092	µm	2	1000000181	3.32602	0.138	2.37591	-87.6241
331.421	233.802	µm	3	1000000181	4.31198	-1.28999	-16.6553	-73.3447
347.073	233.2	µm	4	1000000181	15.652	-0.602005	-2.20262	-87.7974
353.857	230.035	µm	5	1000000181	6.784	-3.16499	-25.0108	-64.9892
356.871	227.901	µm	6	1000000181	3.01401	-2.134	-35.2996	-54.7004
357.831	228.916	µm	7	1000000181	0.959991	1.015	46.5954	-43.4046
353.992	228.985	µm	8	1000000181	-3.83899	0.0690002	178.97	88.9703
350.102	230.05	µm	9	1000000181	-3.89001	1.065	164.689	74.6888
345.611	231.839	µm	11	1000000181	-4.491	1.789	158.28	68.28
348.109	231.984	µm	12	1000000181	2.49802	0.144989	3.32182	-86.6782
352.723	234.097	µm	13	1000000181	4.61398	2.11301	24.6058	-65.3942
355.065	241.487	µm	14	1000000181	2.34201	7.39	72.4157	-17.5843
359.278	248.835	µm	15	1000000181	4.21301	7.34801	60.172	-29.828
361.811	254.115	µm	16	1000000181	2.53299	5.28	64.3714	-25.6286
354.574	247.359	µm	17	1000000181	-7.237	-6.75601	-136.969	46.9687
351.192	246.239	µm	18	1000000181	-3.38202	-1.12	-161.677	71.6771
348.962	238.503	µm	19	1000000181	-2.22998	-7.73599	-106.08	16.0802
352.037	237.179	µm	20	1000000181	3.07498	-1.32401	-23.2954	-66.7046
346.356	237.108	µm	21	1000000181	-5.681	-0.0709991	-179.284	89.284
173.392	244.662	µm	1	1000000189	-172.964	7.554	177.499	87.4993
167.651	244.817	µm	2	1000000189	-5.741	0.154999	178.453	88.4535
168.31	242.072	µm	3	1000000189	0.658997	-2.745	-76.5004	-13.4996
168.726	240.73	µm	4	1000000189	0.416	-1.34201	-72.7775	-17.2225
170.022	238.475	µm	5	1000000189	1.29601	-2.25499	-60.1128	-29.8872
170.779	232.786	µm	6	1000000189	0.757004	-5.68901	-82.4205	-7.57949
173.495	232.64	µm	7	1000000189	2.71599	-0.145996	-3.07693	-86.9231
173.934	236.137	µm	8	1000000189	0.439011	3.49699	82.8446	-7.15545
182.355	233.933	µm	10	1000000189	8.42099	-2.20399	-14.6668	-75.3332
180.248	235.038	µm	11	1000000189	-2.10699	1.105	152.326	62.3256
177.123	229.392	µm	12	1000000189	-3.125	-5.646	-118.964	28.9641
176.503	231.051	µm	13	1000000189	-0.619995	1.659	110.492	20.4916
177.042	231.696	µm	14	1000000189	0.539001	0.645004	50.116	-39.884
174.73	235.241	µm	15	1000000189	-2.31201	3.545	123.112	33.112
174.371	236.74	µm	16	1000000189	-0.358994	1.49901	103.468	13.468
175.243	236.603	µm	17	1000000189	0.871994	-0.137009	-8.92937	-81.0706
173.866	236.942	µm	18	1000000189	-1.377	0.339005	166.169	76.1694
172.685	235.66	µm	19	1000000189	-1.181	-1.282	-132.652	42.6518
172.639	235.529	µm	20	1000000189	-0.04599	-0.130997	-109.345	19.345
172.325	235.098	µm	21	1000000189	-0.314011	-0.431	-126.076	36.0757
186.67	246.55	µm	1	1000000191	14.345	11.452	38.6013	-51.3987
183.906	246.618	µm	2	1000000191	-2.76399	0.0679932	178.591	88.5908
179.761	247.622	µm	3	1000000191	-4.145	1.004	166.384	76.3841
174.818	252.688	µm	4	1000000191	-4.94301	5.06601	134.296	44.2959
163.172	256.093	µm	5	1000000191	-11.646	3.40498	163.702	73.7025
159.978	258.554	µm	6	1000000191	-3.194	2.461	142.386	52.3855
152.141	255.333	µm	7	1000000191	-7.83699	-3.22099	-157.657	67.6574
147.58	255.415	µm	8	1000000191	-4.561	0.0820007	178.97	88.97
138.714	255.827	µm	9	1000000191	-8.866	0.412003	177.339	87.3394
133.111	254.423	µm	10	1000000191	-5.60301	-1.40399	-165.933	75.9326
127.911	251.643	µm	11	1000000191	-5.19999	-2.78	-151.87	61.8703
117.574	246.921	µm	12	1000000191	-10.337	-4.722	-155.449	65.4488
115.984	249.987	µm	13	1000000191	-1.59	3.06599	117.411	27.4108
116.08	248.281	µm	14	1000000191	0.0960007	-1.70599	-86.7792	-3.22078
115.606	250.797	µm	16	1000000191	-0.473999	2.51599	100.669	10.6692
118.006	247.029	µm	17	1000000191	2.39999	-3.76799	-57.5052	-32.4948
122.621	239.522	µm	18	1000000191	4.61501	-7.507	-58.4185	-31.5815
128.704	234.743	µm	19	1000000191	6.08299	-4.77901	-38.1544	-51.8456
132.022	232.546	µm	20	1000000191	3.31801	-2.19699	-33.5102	-56.4898
133.205	231.957	µm	21	1000000191	1.183	-0.589005	-26.4683	-63.5317
133.658	231.591	µm	22	1000000191	0.453003	-0.365997	-38.936	-51.064
138.592	231.243	µm	23	1000000191	4.93399	-0.348007	-4.03454	-85.9655
143.349	229.559	µm	24	1000000191	4.757	-1.68399	-19.4941	-70.5059
146.88	228.828	µm	25	1000000191	3.53101	-0.731003	-11.6964	-78.3036
153.825	229.283	µm	26	1000000191	6.94499	0.455002	3.74838	-86.2516
220.359	246.842	µm	1	1000000192	66.534	17.559	14.7839	-75.2161
218.512	250.802	µm	2	1000000192	-1.847	3.96001	115.005	25.005
216.252	248.911	µm	3	1000000192	-2.25999	-1.89101	-140.08	50.0797
211.297	246.911	µm	4	1000000192	-4.955	-2	-158.019	68.0194
207.628	246.004	µm	5	1000000192	-3.66899	-0.906998	-166.115	76.1145
199.903	250.188	µm	6	1000000192	-7.72501	4.18401	151.559	61.5592
194.288	252.073	µm	7	1000000192	-5.61501	1.88499	161.443	71.4428
192.41	252.145	µm	8	1000000192	-1.87799	0.0720062	177.804	87.8042
192.1	251.96	µm	9	1000000192	-0.309998	-0.184998	-149.172	59.1725
184.441	250.749	µm	10	1000000192	-7.65901	-1.21101	-171.015	81.015
181.113	251.365	µm	11	1000000192	-3.32799	0.616013	169.513	79.5132
176.314	248.465	µm	12	1000000192	-4.79901	-2.90001	-148.856	58.8557
173.286	244.866	µm	13	1000000192	-3.028	-3.599	-130.075	40.0754
169.633	243.384	µm	14	1000000192	-3.653	-1.48199	-157.918	67.918
164.709	243.084	µm	15	1000000192	-4.924	-0.300003	-176.513	86.5135
155.034	247.22	µm	16	1000000192	-9.675	4.136	156.854	66.8536
151.973	252.1	µm	17	1000000192	-3.06099	4.88	122.098	32.098
151.031	252.421	µm	18	1000000192	-0.942001	0.320999	161.183	71.1828
151.151	253.824	µm	19	1000000192	0.119995	1.403	85.1115	-4.88847
153.277	254.392	µm	20	1000000192	2.12599	0.567993	14.9581	-75.0419
161.247	253.756	µm	23	1000000192	7.97	-0.636002	-4.5625	-85.4375
165.387	252.366	µm	24	1000000192	4.14	-1.39	-18.5594	-71.4406
165.828	251.624	µm	25	1000000192	0.44101	-0.742004	-59.2749	-30.7251
168.277	250.267	µm	26	1000000192	2.44899	-1.35699	-28.991	-61.009
193.588	254.521	µm	1	1000000198	25.311	4.254	9.54049	-80.4595
183.179	256.3	µm	2	1000000198	-10.409	1.77899	170.301	80.3013
178.238	252.826	µm	3	1000000198	-4.94099	-3.47398	-144.889	54.8892
165.039	262.916	µm	5	1000000198	-13.199	10.09	142.604	52.6039
156.442	274.381	µm	6	1000000198	-8.597	11.465	126.864	36.8642
158.241	274.372	µm	7	1000000198	1.799	-0.00900269	-0.286722	-89.7133
158.207	272.993	µm	8	1000000198	-0.0339966	-1.379	-91.4122	1.41223
161.977	277.719	µm	9	1000000198	3.77	4.72598	51.42	-38.58
161.796	280.184	µm	10	1000000198	-0.181	2.465	94.1996	4.19958
162.199	286.904	µm	11	1000000198	0.403	6.72	86.5681	-3.43193
160.349	285.677	µm	12	1000000198	-1.85001	-1.22699	-146.446	56.4462
158.698	288.929	µm	13	1000000198	-1.651	3.25198	116.916	26.9165
150.444	297.376	µm	14	1000000198	-8.254	8.44702	134.338	44.3378
145.187	295.897	µm	15	1000000198	-5.257	-1.479	-164.287	74.2866
144.495	290.648	µm	16	1000000198	-0.692001	-5.24899	-97.5103	7.51028
139.353	284.318	µm	17	1000000198	-5.142	-6.33002	-129.088	39.0876
140.685	281.858	µm	19	1000000198	1.332	-2.45999	-61.566	-28.434
139.567	280.195	µm	20	1000000198	-1.118	-1.66299	-123.912	33.9121
140.722	281.019	µm	22	1000000198	1.155	0.824005	35.505	-54.495
141.305	279.974	µm	24	1000000198	0.582993	-1.04501	-60.8437	-29.1563
246.596	258.636	µm	1	1000000202	105.291	-21.338	-11.4563	-78.5437
250.18	257.883	µm	2	1000000202	3.584	-0.752991	-11.8652	-78.1348
247.961	257.576	µm	3	1000000202	-2.21899	-0.307007	-172.123	82.1229
248.406	257.063	µm	5	1000000202	0.445007	-0.513	-49.0597	-40.9403
243.462	258.723	µm	6	1000000202	-4.944	1.66	161.44	71.4399
237.42	256.804	µm	7	1000000202	-6.04201	-1.91901	-162.38	72.3796
237.681	258.563	µm	8	1000000202	0.261002	1.759	81.56	-8.43999
233.121	259.744	µm	9	1000000202	-4.56	1.181	165.48	75.4799
221.164	251.927	µm	10	1000000202	-11.957	-7.81699	-146.825	56.825
215.665	248.428	µm	11	1000000202	-5.49901	-3.49901	-147.531	57.5315
211.215	251.301	µm	12	1000000202	-4.45	2.873	147.153	57.153
207.862	253.448	µm	13	1000000202	-3.353	2.147	147.368	57.3676
195.538	249.358	µm	14	1000000202	-12.324	-4.09	-161.64	71.6404
189.031	252.87	µm	15	1000000202	-6.50699	3.51199	151.643	61.6431
183.133	256.577	µm	16	1000000202	-5.89801	3.707	147.85	57.8499
179.989	258.251	µm	17	1000000202	-3.144	1.67401	151.967	61.9671
172.98	257.579	µm	18	1000000202	-7.009	-0.671997	-174.523	84.5234
166.925	254.99	µm	19	1000000202	-6.05499	-2.589	-156.849	66.8493
159.176	252.022	µm	20	1000000202	-7.74901	-2.968	-159.042	69.0423
161.081	252.221	µm	21	1000000202	1.905	0.19899	5.9633	-84.0367
159.931	250.093	µm	22	1000000202	-1.14999	-2.12799	-118.387	28.3874
156.425	249.001	µm	23	1000000202	-3.506	-1.092	-162.7	72.7
153.36	249.285	µm	24	1000000202	-3.065	0.283997	174.706	84.7062
146.131	251.872	µm	25	1000000202	-7.229	2.58699	160.31	70.3096
141.356	253.573	µm	26	1000000202	-4.77499	1.701	160.392	70.3925
143.602	259.079	µm	1	1000000203	2.246	5.50601	67.8086	-22.1914
140.903	259.111	µm	2	1000000203	-2.69901	0.0319824	179.321	89.3211
137.486	255.1	µm	3	1000000203	-3.41701	-4.01099	-130.428	40.4281
136.477	248.459	µm	4	1000000203	-1.00899	-6.64101	-98.639	8.63905
133.696	245.75	µm	5	1000000203	-2.78101	-2.709	-135.751	45.7514
131.277	251.088	µm	6	1000000203	-2.41901	5.338	114.378	24.3785
119.442	252.282	µm	7	1000000203	-11.835	1.194	174.239	84.2391
116.808	249.193	µm	8	1000000203	-2.634	-3.089	-130.454	40.4543
112.974	245.952	µm	9	1000000203	-3.834	-3.241	-139.791	49.7911
109.651	245.115	µm	10	1000000203	-3.323	-0.83699	-165.863	75.8625
109.509	245.278	µm	11	1000000203	-0.141998	0.162994	131.062	41.0619
108.902	243.775	µm	12	1000000203	-0.607002	-1.50301	-111.992	21.9918
113.669	256.315	µm	15	1000000203	4.767	12.54	69.186	-20.814
111.94	259.781	µm	18	1000000203	-1.729	3.466	116.512	26.5121
113.167	258.338	µm	19	1000000203	1.227	-1.44299	-49.625	-40.375
115.603	257.467	µm	20	1000000203	2.436	-0.871002	-19.6747	-70.3253
118.189	256.234	µm	21	1000000203	2.58601	-1.233	-25.4917	-64.5083
119.405	245.63	µm	22	1000000203	1.216	-10.604	-83.4583	-6.54172
121.995	240.955	µm	23	1000000203	2.59	-4.675	-61.0131	-28.9869
126.285	235.845	µm	24	1000000203	4.29	-5.11	-49.9855	-40.0145
125.62	235.844	µm	25	1000000203	-0.665001	-0.00100708	-179.913	89.9132
125.673	236.132	µm	26	1000000203	0.0529938	0.28801	79.5742	-10.4258
292.94	262.58	µm	1	1000000204	167.267	26.448	8.98513	-81.0149
296.415	260.475	µm	2	1000000204	3.47501	-2.10498	-31.2053	-58.7947
302.011	257.06	µm	3	1000000204	5.59598	-3.41501	-31.3941	-58.6059
309.694	251.514	µm	4	1000000204	7.68301	-5.54599	-35.8237	-54.1763
308.412	259.657	µm	5	1000000204	-1.28201	8.14301	98.9471	8.94705
303.184	261.742	µm	6	1000000204	-5.228	2.08499	158.257	68.2573
297.908	263.889	µm	7	1000000204	-5.276	2.147	157.857	67.8567
297.809	264.345	µm	8	1000000204	-0.098999	0.455994	102.249	12.2492
290.293	271.779	µm	9	1000000204	-7.51599	7.43399	135.314	45.3143
288.367	271.11	µm	10	1000000204	-1.92599	-0.669006	-160.845	70.845
283.469	267.963	µm	11	1000000204	-4.89801	-3.14697	-147.279	57.2792
280.762	266.912	µm	12	1000000204	-2.707	-1.05103	-158.781	68.7807
276.469	272.462	µm	13	1000000204	-4.293	5.55002	127.722	37.7223
272.113	277.869	µm	14	1000000204	-4.35599	5.40698	128.856	38.8557
264.098	278.183	µm	15	1000000204	-8.01501	0.314026	177.756	87.7563
256.852	283.92	µm	16	1000000204	-7.246	5.737	141.63	51.6297
255.138	293.465	µm	17	1000000204	-1.71399	9.54498	100.18	10.1801
260.014	298.743	µm	18	1000000204	4.87601	5.27802	47.2672	-42.7328
261.232	308.181	µm	19	1000000204	1.21799	9.43799	82.6465	-7.35347
261.218	312.405	µm	20	1000000204	-0.0140076	4.224	90.19	0.190003
263.145	312.484	µm	21	1000000204	1.927	0.07901	2.3479	-87.6521
265.936	313.001	µm	22	1000000204	2.79102	0.516998	10.4943	-79.5057
264.904	311.599	µm	23	1000000204	-1.03201	-1.40201	-126.357	36.3566
261.903	312.117	µm	24	1000000204	-3.00098	0.518005	170.207	80.2065
263.415	311.301	µm	25	1000000204	1.51199	-0.81601	-28.3553	-61.6447
261.838	312.116	µm	26	1000000204	-1.577	0.815002	152.67	62.6698
261.739	311.765	µm	27	1000000204	-0.098999	-0.350983	-105.752	15.7518
346.444	263.379	µm	1	1000000206	84.705	-48.386	-29.7363	-60.2637
340.177	265.418	µm	3	1000000206	-6.267	2.039	161.977	71.9774
334.427	264.126	µm	4	1000000206	-5.75	-1.29199	-167.336	77.3363
332.619	262.673	µm	5	1000000206	-1.80801	-1.453	-141.213	51.213
330.361	266.267	µm	6	1000000206	-2.258	3.59399	122.14	32.1399
329.049	266.18	µm	7	1000000206	-1.31198	-0.0870056	-176.206	86.2059
341.728	269.037	µm	9	1000000206	12.679	2.85699	12.6985	-77.3015
348.548	264.833	µm	10	1000000206	6.82001	-4.20398	-31.6505	-58.3495
349.078	262.439	µm	11	1000000206	0.529999	-2.39401	-77.5169	-12.4831
346.537	260.85	µm	12	1000000206	-2.54102	-1.58899	-147.981	57.9808
346.076	268.117	µm	13	1000000206	-0.460999	7.267	93.6298	3.62982
345.556	268.426	µm	14	1000000206	-0.519989	0.30899	149.28	59.2802
331.301	276.581	µm	15	1000000206	-14.255	8.155	150.227	60.227
322.469	274.897	µm	16	1000000206	-8.832	-1.68399	-169.205	79.205
322.092	275.465	µm	17	1000000206	-0.376984	0.567993	123.573	33.5727
330.968	274.488	µm	18	1000000206	8.87598	-0.97699	-6.28133	-83.7187
329.448	269.8	µm	19	1000000206	-1.51999	-4.68802	-107.964	17.9642
329.911	267.722	µm	20	1000000206	0.463013	-2.078	-77.4388	-12.5612
330.046	265.582	µm	22	1000000206	0.134979	-2.13998	-86.3909	-3.60914
326.447	262.543	µm	23	1000000206	-3.599	-3.039	-139.822	49.8222
317.152	261.818	µm	24	1000000206	-9.29498	-0.725006	-175.54	85.54
307.379	262.756	µm	25	1000000206	-9.77301	0.938019	174.518	84.5175
296.758	256.625	µm	26	1000000206	-10.621	-6.13101	-150.004	60.0042
293.878	257.672	µm	27	1000000206	-2.88	1.047	160.022	70.0218
271.557	264.558	µm	1	1000000207	-22.321	6.88602	162.855	72.855
277.725	258.36	µm	2	1000000207	6.168	-6.19803	-45.1391	-44.8609
281.6	252.673	µm	3	1000000207	3.875	-5.68698	-55.7302	-34.2698
283.914	250.073	µm	4	1000000207	2.314	-2.60001	-48.331	-41.669
284.463	250.824	µm	5	1000000207	0.549011	0.751007	53.832	-36.168
284.265	248.927	µm	6	1000000207	-0.197998	-1.897	-95.9586	5.95862
284.485	244.435	µm	7	1000000207	0.219971	-4.492	-87.1965	-2.8035
287.316	244.516	µm	8	1000000207	2.83102	0.0810089	1.63905	-88.3609
288.156	244.395	µm	9	1000000207	0.839996	-0.121002	-8.19712	-81.8029
289.77	245.392	µm	10	1000000207	1.61398	0.996994	31.7046	-58.2954
288.992	246.802	µm	11	1000000207	-0.777985	1.41	118.888	28.8882
287.729	247.185	µm	12	1000000207	-1.263	0.382996	163.13	73.1305
288.642	243.752	µm	13	1000000207	0.912994	-3.433	-75.1071	-14.8929
289.675	244.308	µm	14	1000000207	1.03299	0.556	28.2911	-61.7089
289.747	241.545	µm	15	1000000207	0.0720215	-2.763	-88.5068	-1.49316
288.896	243.346	µm	16	1000000207	-0.851013	1.80099	115.292	25.2919
289.96	241.913	µm	17	1000000207	1.064	-1.433	-53.4063	-36.5937
288.967	241.119	µm	18	1000000207	-0.992981	-0.793991	-141.354	51.354
282.549	242.228	µm	19	1000000207	-6.418	1.10899	170.196	80.1964
273.291	240.987	µm	20	1000000207	-9.25803	-1.241	-172.365	82.3653
271.048	240.609	µm	21	1000000207	-2.24298	-0.378006	-170.434	80.4339
268.134	238.344	µm	22	1000000207	-2.914	-2.265	-142.143	52.1427
259.761	237.689	µm	23	1000000207	-8.37302	-0.654999	-175.527	85.527
246.104	242.662	µm	25	1000000207	-13.657	4.97301	159.992	69.9916
244.762	245.506	µm	26	1000000207	-1.34201	2.84399	115.261	25.2615
245.88	244.914	µm	27	1000000207	1.11801	-0.591995	-27.9015	-62.0985
324.895	265.142	µm	1	1000000208	79.015	20.228	14.3594	-75.6406
319.426	266.625	µm	2	1000000208	-5.46899	1.483	164.828	74.8282
315.384	267.025	µm	3	1000000208	-4.04199	0.399994	174.348	84.3484
310.792	263.772	µm	4	1000000208	-4.59201	-3.25299	-144.686	54.6862
311.538	264.69	µm	7	1000000208	0.746002	0.917999	50.9013	-39.0987
312.853	260.827	µm	8	1000000208	1.315	-3.86301	-71.201	-18.799
306.691	258.993	µm	9	1000000208	-6.16199	-1.83398	-163.425	73.4255
306.988	257.535	µm	10	1000000208	0.296997	-1.45801	-78.4863	-11.5137
307.675	255.019	µm	11	1000000208	0.686981	-2.51601	-74.728	-15.272
301.48	252.344	µm	12	1000000208	-6.19498	-2.675	-156.645	66.6452
296.441	255.992	µm	13	1000000208	-5.039	3.64801	144.097	54.0972
289.62	259.475	µm	14	1000000208	-6.82101	3.483	152.95	62.9499
280.45	264.965	µm	15	1000000208	-9.16998	5.48999	149.091	59.0914
278.551	268.516	µm	16	1000000208	-1.89902	3.55099	118.137	28.1372
276.412	269.589	µm	17	1000000208	-2.13901	1.073	153.36	63.3601
270.107	267.002	µm	18	1000000208	-6.30499	-2.58698	-157.691	67.6914
264.764	260.603	µm	19	1000000208	-5.34299	-6.39902	-129.861	39.8609
253.073	258.749	µm	21	1000000208	-11.691	-1.854	-170.989	80.9889
255.999	261.176	µm	22	1000000208	2.92599	2.427	39.6744	-50.3256
258.668	261.749	µm	23	1000000208	2.66901	0.572998	12.1167	-77.8833
260.2	259.134	µm	24	1000000208	1.53201	-2.61499	-59.6358	-30.3642
262.552	262.411	µm	25	1000000208	2.35199	3.27701	54.3321	-35.6679
259.262	262.29	µm	26	1000000208	-3.29001	-0.121002	-177.894	87.8937
259.535	263.318	µm	27	1000000208	0.27301	1.02798	75.1268	-14.8732
146.859	268.877	µm	1	1000000209	-112.676	5.55902	177.176	87.1755
145.772	281.334	µm	2	1000000209	-1.08699	12.457	94.987	4.98696
147.154	281.21	µm	3	1000000209	1.382	-0.124023	-5.12809	-84.8719
145.712	281.054	µm	4	1000000209	-1.442	-0.156006	-173.825	83.8254
140.284	283.673	µm	5	1000000209	-5.42801	2.61902	154.243	64.2427
136.755	286.037	µm	6	1000000209	-3.52899	2.36398	146.183	56.1829
131.889	288.945	µm	7	1000000209	-4.866	2.90802	149.137	59.1366
129.592	284.368	µm	8	1000000209	-2.29701	-4.577	-116.65	26.6503
128.411	281.026	µm	9	1000000209	-1.181	-3.34201	-109.462	19.4624
126.986	283.861	µm	10	1000000209	-1.425	2.83499	116.686	26.6862
124.775	288.159	µm	11	1000000209	-2.211	4.298	117.222	27.2224
123.805	287.599	µm	12	1000000209	-0.970001	-0.559998	-150.001	60.0015
122.735	285.793	µm	13	1000000209	-1.07	-1.806	-120.645	30.6454
121.223	283.446	µm	14	1000000209	-1.512	-2.34698	-122.791	32.7909
118.49	281.353	µm	15	1000000209	-2.733	-2.09302	-142.554	52.554
121.138	281.413	µm	16	1000000209	2.648	0.0599976	1.29797	-88.702
124.216	277.744	µm	17	1000000209	3.078	-3.66901	-50.006	-39.994
133.444	276.94	µm	18	1000000209	9.228	-0.803986	-4.9793	-85.0207
126.385	270.46	µm	19	1000000209	-7.059	-6.48001	-137.449	47.4487
123.425	266.923	µm	20	1000000209	-2.96	-3.53699	-129.925	39.925
119.929	264.768	µm	21	1000000209	-3.496	-2.155	-148.35	58.3496
119.502	260.904	µm	22	1000000209	-0.427002	-3.86401	-96.306	6.30602
119.502	252.501	µm	23	1000000209	0	-8.40298	-90	0
120.172	252.179	µm	24	1000000209	0.669998	-0.322006	-25.6693	-64.3307
118.24	247.556	µm	25	1000000209	-1.932	-4.623	-112.681	22.6805
117.388	247.808	µm	26	1000000209	-0.851997	0.251999	163.523	73.5231
351.728	271.212	µm	1	1000000213	234.34	23.404	5.70333	-84.2967
352.712	278.901	µm	3	1000000213	0.984009	7.689	82.7071	-7.29286
348.348	283.761	µm	4	1000000213	-4.36401	4.85999	131.922	41.9222
347.362	286.728	µm	5	1000000213	-0.985992	2.96701	108.383	18.3826
336.693	294.28	µm	6	1000000213	-10.669	7.552	144.707	54.7074
344.76	287.619	µm	9	1000000213	8.06702	-6.66101	-39.5468	-50.4532
331.985	293.481	µm	11	1000000213	-12.775	5.862	155.351	65.3513
317.306	284.599	µm	12	1000000213	-14.679	-8.88199	-148.823	58.8226
308.905	280.075	µm	14	1000000213	-8.401	-4.52399	-151.697	61.6973
304.256	278.843	µm	15	1000000213	-4.64899	-1.23203	-165.157	75.1573
301.339	273.342	µm	16	1000000213	-2.91702	-5.50098	-117.936	27.9358
299.748	271.153	µm	17	1000000213	-1.591	-2.189	-126.01	36.0104
297.556	269.044	µm	18	1000000213	-2.19199	-2.10901	-136.105	46.1052
296.776	270.054	µm	19	1000000213	-0.779999	1.00998	127.679	37.6786
288.377	265.857	µm	20	1000000213	-8.39899	-4.19699	-153.449	63.4486
284.759	264.344	µm	21	1000000213	-3.61801	-1.513	-157.306	67.306
283.997	264.156	µm	22	1000000213	-0.761993	-0.187988	-166.142	76.1415
283.37	262.01	µm	23	1000000213	-0.627014	-2.146	-106.287	16.2872
270.359	263.982	µm	24	1000000213	-13.011	1.97198	171.382	81.3817
260.207	269.945	µm	25	1000000213	-10.152	5.96301	149.571	59.5712
248.806	275.822	µm	26	1000000213	-11.401	5.87698	152.73	62.7298
247.87	277.862	µm	27	1000000213	-0.936005	2.04001	114.647	24.6468
242.846	271.499	µm	1	1000000215	-5.024	-6.36301	-128.293	38.2934
237.135	267.656	µm	2	1000000215	-5.711	-3.84299	-146.063	56.063
234.519	259.872	µm	3	1000000215	-2.616	-7.784	-108.576	18.5761
238.822	257.488	µm	4	1000000215	4.30301	-2.384	-28.9878	-61.0122
235.095	258.681	µm	5	1000000215	-3.72701	1.19299	162.25	72.2504
233.672	258.502	µm	6	1000000215	-1.423	-0.178986	-172.831	82.831
227.292	259.189	µm	8	1000000215	-6.37999	0.686981	173.854	83.8542
215.922	258.302	µm	11	1000000215	-11.37	-0.886993	-175.539	85.5393
219.17	259.15	µm	12	1000000215	3.248	0.847992	14.6322	-75.3678
214.117	268.645	µm	13	1000000215	-5.05299	9.495	118.021	28.0208
212.742	276.842	µm	16	1000000215	-1.375	8.19702	99.5224	9.52236
212.836	285.622	µm	17	1000000215	0.0939941	8.78	89.3866	-0.613356
214.333	290.261	µm	18	1000000215	1.49699	4.63898	72.1152	-17.8848
220.877	297.844	µm	19	1000000215	6.54401	7.58301	49.2064	-40.7936
218.719	294.215	µm	20	1000000215	-2.158	-3.629	-120.738	30.7381
217.249	293.933	µm	21	1000000215	-1.47	-0.281982	-169.141	79.1412
218.581	280.499	µm	22	1000000215	1.332	-13.434	-84.3376	-5.66244
221.965	277.232	µm	23	1000000215	3.384	-3.267	-43.9922	-46.0078
226.827	277.593	µm	25	1000000215	4.862	0.360992	4.24629	-85.7537
231.895	278.446	µm	26	1000000215	5.06801	0.853027	9.55425	-80.4458
231.53	273.825	µm	27	1000000215	-0.365005	-4.621	-94.5163	4.51632
188.033	278.27	µm	1	1000000219	-43.497	4.44498	174.165	84.1652
184.911	276.529	µm	2	1000000219	-3.12201	-1.741	-150.854	60.8537
182.625	276.326	µm	3	1000000219	-2.286	-0.203003	-174.925	84.9253
176.658	273.216	µm	4	1000000219	-5.967	-3.10999	-152.472	62.4716
165.363	274.995	µm	5	1000000219	-11.295	1.77899	171.049	81.0493
153.13	280.718	µm	7	1000000219	-12.233	5.72299	154.928	64.9283
150.859	280.199	µm	8	1000000219	-2.27101	-0.518982	-167.128	77.1275
148.093	284.636	µm	9	1000000219	-2.76599	4.43698	121.939	31.9392
142.515	290.384	µm	10	1000000219	-5.578	5.74802	134.14	44.14
147.653	283.317	µm	11	1000000219	5.138	-7.06702	-53.9814	-36.0186
147.629	281.661	µm	12	1000000219	-0.0240021	-1.65598	-90.8304	0.8304
147.267	281.185	µm	13	1000000219	-0.362	-0.476013	-127.252	37.2523
146.064	282.532	µm	14	1000000219	-1.203	1.34702	131.768	41.7677
142.837	284.342	µm	15	1000000219	-3.22699	1.81	150.712	60.7122
143.739	282.586	µm	16	1000000219	0.901993	-1.75601	-62.8123	-27.1877
146.999	282.045	µm	17	1000000219	3.25999	-0.540985	-9.42218	-80.5778
145.31	282.603	µm	18	1000000219	-1.689	0.557983	161.718	71.7183
147.898	284.531	µm	19	1000000219	2.588	1.92801	36.6854	-53.3146
146.886	281.871	µm	20	1000000219	-1.01199	-2.66	-110.829	20.8292
146.641	281.021	µm	21	1000000219	-0.244995	-0.850006	-106.078	16.0784
147.093	281.167	µm	22	1000000219	0.451996	0.145996	17.9006	-72.0994
145.431	281.113	µm	23	1000000219	-1.662	-0.0539856	-178.14	88.1396
147.016	280.118	µm	24	1000000219	1.58501	-0.994995	-32.1187	-57.8813
145.395	281.302	µm	25	1000000219	-1.621	1.18399	143.855	53.8554
146.117	280.738	µm	26	1000000219	0.722	-0.563995	-37.9954	-52.0046
281.934	284.061	µm	1	1000000221	135.817	3.323	1.40156	-88.5984
282.994	278.962	µm	4	1000000221	1.06	-5.099	-78.2564	-11.7436
278.237	273.255	µm	5	1000000221	-4.75699	-5.707	-129.812	39.8124
273.972	269.189	µm	6	1000000221	-4.26501	-4.06601	-136.368	46.3684
261.905	267.358	µm	7	1000000221	-12.067	-1.83099	-171.372	81.372
260.737	271.28	µm	8	1000000221	-1.168	3.922	106.584	16.5839
252.58	270.409	µm	9	1000000221	-8.157	-0.871002	-173.905	83.9051
237.849	264.554	µm	10	1000000221	-14.731	-5.85501	-158.324	68.3241
235.643	262.296	µm	11	1000000221	-2.20599	-2.258	-134.333	44.3326
233.993	263.906	µm	12	1000000221	-1.65001	1.61002	135.703	45.7029
235.985	266.655	µm	13	1000000221	1.992	2.74899	54.0718	-35.9282
233.695	265.09	µm	14	1000000221	-2.28999	-1.565	-145.651	55.6509
226.417	263.594	µm	15	1000000221	-7.278	-1.496	-168.385	78.3846
221.142	262.851	µm	16	1000000221	-5.27501	-0.742981	-171.983	81.9827
215.722	262.912	µm	17	1000000221	-5.42	0.0609741	179.355	89.3555
216.891	264.375	µm	18	1000000221	1.16901	1.46301	51.3737	-38.6263
221.175	254.205	µm	19	1000000221	4.284	-10.17	-67.1573	-22.8427
224.115	253.696	µm	20	1000000221	2.94	-0.509003	-9.82225	-80.1777
218.589	252.986	µm	21	1000000221	-5.526	-0.710007	-172.678	82.6785
220.877	254.821	µm	22	1000000221	2.28799	1.83501	38.7301	-51.2699
218.856	253.391	µm	23	1000000221	-2.021	-1.42999	-144.718	54.718
219.854	243.957	µm	24	1000000221	0.998001	-9.43401	-83.9613	-6.03872
223.432	243.756	µm	25	1000000221	3.578	-0.201004	-3.21537	-86.7846
224.202	243.198	µm	26	1000000221	0.769989	-0.557999	-35.9302	-54.0698
226.406	242.918	µm	27	1000000221	2.20401	-0.279999	-7.24011	-82.7599
337.275	287.185	µm	1	1000000223	110.869	44.267	21.7655	-68.2345
332.505	292.605	µm	2	1000000223	-4.76999	5.42001	131.35	41.35
335.706	285.007	µm	3	1000000223	3.20099	-7.59802	-67.1547	-22.8453
331.319	281.872	µm	4	1000000223	-4.38699	-3.13498	-144.45	54.4501
329.357	281.826	µm	5	1000000223	-1.96201	-0.0460205	-178.656	88.6563
334.679	284.155	µm	6	1000000223	5.32199	2.32901	23.6352	-66.3648
328.56	281.865	µm	7	1000000223	-6.11899	-2.29001	-159.482	69.4818
331.721	267.241	µm	8	1000000223	3.16101	-14.624	-77.803	-12.197
323.566	267.196	µm	9	1000000223	-8.155	-0.0449829	-179.684	89.684
324.248	266.94	µm	10	1000000223	0.681976	-0.256012	-20.576	-69.424
326.832	267.589	µm	11	1000000223	2.58401	0.648987	14.0985	-75.9015
329.616	265.567	µm	12	1000000223	2.784	-2.022	-35.9907	-54.0093
340.489	266.116	µm	13	1000000223	10.873	0.549011	2.89058	-87.1094
340.468	263.258	µm	14	1000000223	-0.0210266	-2.858	-90.4215	0.421523
331.704	265.04	µm	15	1000000223	-8.76398	1.78201	168.507	78.5065
325.629	259.716	µm	16	1000000223	-6.07501	-5.32401	-138.769	48.7694
314.402	258.24	µm	17	1000000223	-11.227	-1.47601	-172.51	82.5103
316.479	250.693	µm	18	1000000223	2.077	-7.547	-74.6127	-15.3873
315.995	253.205	µm	19	1000000223	-0.484009	2.51201	100.906	10.906
320.67	258.321	µm	20	1000000223	4.67502	5.11601	47.5789	-42.4211
320.272	260.567	µm	21	1000000223	-0.39801	2.24597	100.049	10.0491
308.481	264.064	µm	22	1000000223	-11.791	3.49701	163.481	73.4806
303.176	263.957	µm	23	1000000223	-5.30499	-0.106995	-178.845	88.8446
300.774	264.015	µm	24	1000000223	-2.40201	0.0580139	178.616	88.6164
299.623	265.87	µm	25	1000000223	-1.151	1.85498	121.819	31.8193
297.252	261.993	µm	26	1000000223	-2.37097	-3.87698	-121.448	31.4479
300.064	267.94	µm	27	1000000223	2.81198	5.94699	64.6933	-25.3067
239.122	292.219	µm	1	1000000227	-60.942	24.279	158.278	68.2779
240.334	290.933	µm	2	1000000227	1.21201	-1.28598	-46.6962	-43.3038
245.154	298.546	µm	4	1000000227	4.82001	7.61298	57.6609	-32.3391
251.617	296.802	µm	5	1000000227	6.463	-1.74399	-15.1011	-74.8989
246.491	301.386	µm	6	1000000227	-5.12601	4.58398	138.195	48.195
241.036	303.585	µm	7	1000000227	-5.455	2.19901	158.045	68.0448
240.216	312.723	µm	8	1000000227	-0.819992	9.138	95.1277	5.12766
240.205	313.628	µm	9	1000000227	-0.0110016	0.904999	90.6965	0.69648
242.75	313.459	µm	10	1000000227	2.545	-0.168976	-3.79859	-86.2014
231.659	305.623	µm	11	1000000227	-11.091	-7.83603	-144.758	54.758
233.224	295.495	µm	12	1000000227	1.565	-10.128	-81.216	-8.78401
244.553	289.037	µm	13	1000000227	11.329	-6.45801	-29.685	-60.315
246.177	287.821	µm	14	1000000227	1.62401	-1.21597	-36.824	-53.176
245.531	282.219	µm	15	1000000227	-0.645996	-5.60202	-96.578	6.578
246.624	278.794	µm	16	1000000227	1.09299	-3.42499	-72.301	-17.699
243.753	274.486	µm	17	1000000227	-2.87099	-4.30801	-123.681	33.6807
244.063	267.928	µm	18	1000000227	0.309998	-6.55798	-87.2936	-2.70637
244.367	263.166	µm	19	1000000227	0.304001	-4.76202	-86.3473	-3.65272
242.12	259.916	µm	20	1000000227	-2.24701	-3.25	-124.659	34.6595
239.807	252.048	µm	21	1000000227	-2.31299	-7.86798	-106.382	16.382
244.464	246.526	µm	22	1000000227	4.657	-5.522	-49.8573	-40.1427
242.973	241.742	µm	23	1000000227	-1.491	-4.784	-107.31	17.3104
243.004	237.379	µm	24	1000000227	0.0309906	-4.36301	-89.593	-0.406967
244.973	235.453	µm	25	1000000227	1.96901	-1.92599	-44.3673	-45.6327
242.711	232.839	µm	26	1000000227	-2.26201	-2.614	-130.871	40.8711
243.867	232.563	µm	27	1000000227	1.15601	-0.276001	-13.4282	-76.5718
216.352	292.689	µm	1	1000000228	-27.515	60.126	114.59	24.5899
211.921	286.677	µm	2	1000000228	-4.431	-6.01199	-126.391	36.3912
210.438	286.525	µm	3	1000000228	-1.483	-0.152008	-174.148	84.1476
199.714	292.871	µm	4	1000000228	-10.724	6.34601	149.385	59.3848
190.09	288.417	µm	5	1000000228	-9.62401	-4.45401	-155.165	65.1652
182.803	288.198	µm	6	1000000228	-7.287	-0.218994	-178.279	88.2786
176.972	287.185	µm	7	1000000228	-5.83099	-1.013	-170.145	80.1445
177.508	288.558	µm	8	1000000228	0.535995	1.37302	68.6754	-21.3246
181.339	296.093	µm	9	1000000228	3.83101	7.53497	63.0498	-26.9502
184.724	301.307	µm	10	1000000228	3.38499	5.21402	57.008	-32.992
183.408	306.338	µm	11	1000000228	-1.31599	5.03101	104.659	14.6588
182.189	297.28	µm	12	1000000228	-1.21901	-9.05801	-97.6647	7.6647
178.987	292.418	µm	13	1000000228	-3.202	-4.862	-123.368	33.3679
178.054	285.124	µm	14	1000000228	-0.932999	-7.29401	-97.2893	7.2893
176.338	283.749	µm	15	1000000228	-1.716	-1.375	-141.295	51.2955
176.532	284.589	µm	16	1000000228	0.194	0.839996	76.9953	-13.0047
175.036	279.956	µm	17	1000000228	-1.496	-4.633	-107.895	17.8954
177.831	278.901	µm	18	1000000228	2.795	-1.05499	-20.6794	-69.3206
177.717	281.056	µm	19	1000000228	-0.113998	2.155	93.0281	3.0281
175.572	285.094	µm	21	1000000228	-2.14499	4.03799	117.977	27.9773
175.952	283.976	µm	22	1000000228	0.37999	-1.11798	-71.2277	-18.7723
173.024	285.628	µm	23	1000000228	-2.92799	1.65198	150.568	60.5683
177.264	282.705	µm	24	1000000228	4.24001	-2.923	-34.5819	-55.4181
177.227	281.481	µm	25	1000000228	-0.0370026	-1.224	-91.7316	1.73157
175.787	279.284	µm	26	1000000228	-1.44	-2.19699	-123.243	33.2426
271.769	302.454	µm	1	1000000236	95.982	23.17	13.5715	-76.4285
273.204	299.818	µm	2	1000000236	1.435	-2.63602	-61.437	-28.563
273.859	303.067	µm	3	1000000236	0.654999	3.24899	78.6019	-11.3981
277.727	312.309	µm	4	1000000236	3.86798	9.242	67.2896	-22.7104
278.213	317.98	µm	5	1000000236	0.486023	5.67102	85.1016	-4.89845
279.367	319.582	µm	6	1000000236	1.15399	1.60199	54.2329	-35.7671
278.658	321.763	µm	7	1000000236	-0.709015	2.181	108.009	18.0087
272.306	325.829	µm	8	1000000236	-6.35199	4.06601	147.376	57.376
270.713	330.315	µm	9	1000000236	-1.59299	4.48599	109.55	19.5501
272.921	337.316	µm	10	1000000236	2.20798	7.00101	72.4958	-17.5042
276.122	346.274	µm	11	1000000236	3.20102	8.95798	70.3363	-19.6637
276.202	347.224	µm	12	1000000236	0.0799866	0.950012	85.1873	-4.81269
284.488	346.252	µm	13	1000000236	8.28601	-0.971985	-6.69047	-83.3095
292.788	337.31	µm	14	1000000236	8.29999	-8.94202	-47.1325	-42.8675
290.658	329.548	µm	17	1000000236	-2.13	-7.76199	-105.345	15.3451
291.476	332.978	µm	18	1000000236	0.818024	3.42999	76.586	-13.414
289.135	328.27	µm	19	1000000236	-2.341	-4.70801	-116.438	26.4383
290.249	326.128	µm	20	1000000236	1.11398	-2.142	-62.5225	-27.4775
289.591	326.327	µm	21	1000000236	-0.65799	0.199005	163.172	73.1724
292.902	327.447	µm	22	1000000236	3.311	1.12	18.6888	-71.3112
289.9	325.436	µm	23	1000000236	-3.00201	-2.01099	-146.183	56.1827
286.545	321.588	µm	24	1000000236	-3.35498	-3.84799	-131.084	41.0845
286.105	320.3	µm	25	1000000236	-0.440002	-1.28802	-108.861	18.8607
285.444	320.721	µm	26	1000000236	-0.661011	0.421021	147.506	57.5055
285.524	322.609	µm	27	1000000236	0.0799866	1.888	87.5741	-2.42593
310.704	304.347	µm	1	1000000237	25.18	-18.262	-35.9518	-54.0482
310.433	305.93	µm	2	1000000237	-0.270996	1.58301	99.7143	9.71433
310.898	307.592	µm	3	1000000237	0.464996	1.66202	74.3695	-15.6305
309.813	304.481	µm	4	1000000237	-1.08502	-3.11102	-109.227	19.2271
306.864	306.433	µm	5	1000000237	-2.94897	1.95203	146.498	56.4981
304.069	308.47	µm	6	1000000237	-2.79501	2.03699	143.916	53.9157
304.657	310.272	µm	7	1000000237	0.588013	1.802	71.9279	-18.0721
305.544	311.107	µm	8	1000000237	0.886993	0.834991	43.2703	-46.7297
306.605	306.073	µm	9	1000000237	1.061	-5.034	-78.0981	-11.9019
305.404	308.851	µm	10	1000000237	-1.20102	2.77802	113.38	23.3803
307.652	308.859	µm	11	1000000237	2.24802	0.00799561	0.203785	-89.7962
309.838	308.135	µm	12	1000000237	2.186	-0.723999	-18.3247	-71.6753
313.099	303.24	µm	13	1000000237	3.26099	-4.89502	-56.3291	-33.6709
316.663	302.732	µm	14	1000000237	3.564	-0.507996	-8.11204	-81.888
315.887	301.42	µm	15	1000000237	-0.776001	-1.31198	-120.603	30.6032
319.718	298.518	µm	16	1000000237	3.83099	-2.90201	-37.1442	-52.8558
320.297	296.517	µm	17	1000000237	0.57901	-2.00101	-73.8617	-16.1383
312.571	294.315	µm	18	1000000237	-7.72598	-2.202	-164.092	74.0918
306.26	293.066	µm	19	1000000237	-6.311	-1.24899	-168.805	78.8054
305.432	294.893	µm	20	1000000237	-0.828003	1.827	114.38	24.3803
304.716	295.14	µm	21	1000000237	-0.716003	0.247009	160.966	70.9664
303.589	295.109	µm	22	1000000237	-1.12701	-0.0310059	-178.424	88.4241
302.854	295.997	µm	23	1000000237	-0.734985	0.888	129.614	39.6141
301.684	297.185	µm	24	1000000237	-1.17001	1.18799	134.563	44.5632
308.405	288.798	µm	25	1000000237	6.72101	-8.38699	-51.2927	-38.7073
294.885	285.89	µm	26	1000000237	-13.52	-2.90799	-167.861	77.8613
289.58	292.14	µm	27	1000000237	-5.30502	6.25	130.325	40.3247
193.687	324.569	µm	1	1000000248	-95.893	32.429	161.316	71.3155
188.688	328.254	µm	2	1000000248	-4.99899	3.685	143.604	53.6043
185.675	331.349	µm	3	1000000248	-3.013	3.095	134.231	44.2308
175.7	335.521	µm	4	1000000248	-9.97501	4.172	157.303	67.3031
177.403	332.662	µm	5	1000000248	1.703	-2.85901	-59.2193	-30.7807
183.008	321.871	µm	6	1000000248	5.605	-10.791	-62.552	-27.448
184.119	321.708	µm	7	1000000248	1.11101	-0.162994	-8.34624	-81.6538
192.318	324.505	µm	8	1000000248	8.19899	2.797	18.8365	-71.1635
195.196	328.516	µm	9	1000000248	2.87801	4.01099	54.3394	-35.6606
200.586	327.994	µm	10	1000000248	5.39	-0.522003	-5.53165	-84.4683
204.741	328.053	µm	11	1000000248	4.155	0.059021	0.813821	-89.1862
207.163	331.407	µm	12	1000000248	2.422	3.354	54.1662	-35.8338
208.139	332.614	µm	13	1000000248	0.976013	1.207	51.0401	-38.9599
207.724	334.586	µm	14	1000000248	-0.415009	1.97198	101.885	11.8846
207.473	340.496	µm	15	1000000248	-0.250992	5.91	92.4318	2.43183
206.673	347.025	µm	16	1000000248	-0.800003	6.52899	96.9857	6.98568
207.972	352.035	µm	17	1000000248	1.299	5.01001	75.4644	-14.5356
207.379	354.733	µm	18	1000000248	-0.593002	2.698	102.396	12.3961
207.133	355.9	µm	19	1000000248	-0.246002	1.16699	101.904	11.9037
206.345	358.36	µm	20	1000000248	-0.787994	2.45999	107.762	17.7615
201.116	361.67	µm	21	1000000248	-5.229	3.31003	147.666	57.6657
196.223	357.601	µm	22	1000000248	-4.89299	-4.069	-140.253	50.2532
200.264	357.968	µm	23	1000000248	4.041	0.366974	5.18895	-84.8111
196.045	355.527	µm	24	1000000248	-4.21901	-2.44098	-149.948	59.9477
196.591	354.577	µm	25	1000000248	0.546005	-0.950012	-60.1125	-29.8875
200.642	353.264	µm	26	1000000248	4.05099	-1.31299	-17.9583	-72.0417
204.671	350.074	µm	27	1000000248	4.02901	-3.19	-38.3707	-51.6293
230.605	327.289	µm	1	1000000250	25.934	-22.785	-41.3018	-48.6982
231.222	323.406	µm	2	1000000250	0.617004	-3.883	-80.9712	-9.02876
231.207	310.933	µm	3	1000000250	-0.0149994	-12.473	-90.0689	0.068901
226.789	305.967	µm	4	1000000250	-4.418	-4.966	-131.658	41.6579
226.626	301.26	µm	5	1000000250	-0.162994	-4.707	-91.9833	1.98325
226.45	299.381	µm	6	1000000250	-0.17601	-1.879	-95.3514	5.35141
226.473	299.133	µm	7	1000000250	0.0230103	-0.248016	-84.6994	-5.30057
231.148	297.061	µm	8	1000000250	4.67499	-2.07199	-23.9033	-66.0967
237.099	291.497	µm	9	1000000250	5.951	-5.564	-43.0751	-46.9249
245.73	286.16	µm	10	1000000250	8.631	-5.33701	-31.7307	-58.2693
249.857	278.97	µm	11	1000000250	4.127	-7.19	-60.1446	-29.8554
248.279	276.212	µm	12	1000000250	-1.57799	-2.758	-119.776	29.776
255.069	274.596	µm	13	1000000250	6.78999	-1.616	-13.3872	-76.6128
259.921	268.84	µm	14	1000000250	4.85199	-5.75601	-49.871	-40.129
262.74	259.689	µm	15	1000000250	2.819	-9.151	-72.8784	-17.1216
259.531	264.457	µm	16	1000000250	-3.20898	4.76801	123.942	33.9415
260.726	267.036	µm	17	1000000250	1.19501	2.57901	65.1389	-24.8611
260.897	272.902	µm	18	1000000250	0.17099	5.866	88.3303	-1.66966
256.817	274.864	µm	19	1000000250	-4.08002	1.96201	154.318	64.3179
252.983	281.804	µm	20	1000000250	-3.83398	6.93997	118.918	28.9184
249.588	281.025	µm	21	1000000250	-3.395	-0.778992	-167.077	77.077
243.379	274.896	µm	22	1000000250	-6.209	-6.129	-135.372	45.3715
235.764	272.605	µm	23	1000000250	-7.61499	-2.29099	-163.256	73.256
230.429	263.445	µm	24	1000000250	-5.33501	-9.16	-120.218	30.2176
218.369	263.226	µm	25	1000000250	-12.06	-0.218994	-178.96	88.9597
215.229	262.953	µm	26	1000000250	-3.14	-0.27301	-175.031	85.0309
212.988	259.339	µm	27	1000000250	-2.241	-3.61401	-121.802	31.8024
210.252	328.604	µm	1	1000000252	-2.73601	69.265	92.262	2.26204
205.163	331.003	µm	2	1000000252	-5.089	2.39899	154.761	64.7605
204.663	327.27	µm	3	1000000252	-0.5	-3.733	-97.6288	7.62882
208.99	329.458	µm	4	1000000252	4.32701	2.18802	26.8241	-63.1759
218.112	321.412	µm	5	1000000252	9.12199	-8.04602	-41.4138	-48.5862
216.817	323.854	µm	6	1000000252	-1.295	2.44202	117.937	27.9369
214.768	323.678	µm	7	1000000252	-2.049	-0.175995	-175.091	85.0907
211.202	324.91	µm	8	1000000252	-3.56601	1.23199	160.941	70.9409
196.371	323.025	µm	9	1000000252	-14.831	-1.88501	-172.757	82.7566
194.813	315.243	µm	10	1000000252	-1.558	-7.78198	-101.321	11.3213
198.708	309.716	µm	11	1000000252	3.89499	-5.52701	-54.8269	-35.1731
203.669	309.101	µm	12	1000000252	4.96101	-0.61499	-7.0666	-82.9334
207.712	307.965	µm	13	1000000252	4.043	-1.13602	-15.6945	-74.3055
212.676	306.739	µm	14	1000000252	4.96399	-1.22598	-13.873	-76.127
218.701	307.16	µm	15	1000000252	6.02501	0.42099	3.99697	-86.003
222.941	308.77	µm	16	1000000252	4.23999	1.60999	20.7925	-69.2075
227.258	310.349	µm	17	1000000252	4.317	1.57901	20.0908	-69.9092
220.017	310.249	µm	20	1000000252	-7.241	-0.100006	-179.209	89.2087
216.766	309.912	µm	21	1000000252	-3.25099	-0.337006	-174.082	84.0817
209.246	307.339	µm	22	1000000252	-7.52	-2.573	-161.111	71.1114
205.517	306.581	µm	23	1000000252	-3.729	-0.757996	-168.51	78.51
198.033	307.57	µm	24	1000000252	-7.48399	0.989014	172.472	82.472
192.878	309.755	µm	25	1000000252	-5.155	2.185	157.03	67.0299
189.57	299.374	µm	26	1000000252	-3.308	-10.381	-107.675	17.6749
199.373	331.312	µm	1	1000000253	9.80299	31.938	72.9368	-17.0632
203.93	339.679	µm	4	1000000253	4.55699	8.36697	61.4255	-28.5745
200.361	350.701	µm	5	1000000253	-3.569	11.022	107.942	17.9423
203.02	363.502	µm	6	1000000253	2.65901	12.801	78.2655	-11.7345
205.057	367.166	µm	7	1000000253	2.037	3.66397	60.9279	-29.0721
206.229	369.619	µm	8	1000000253	1.172	2.453	64.4624	-25.5376
205.81	370.394	µm	9	1000000253	-0.419006	0.775024	118.397	28.3973
207.371	372.6	µm	10	1000000253	1.561	2.20599	54.716	-35.284
204.295	370.369	µm	11	1000000253	-3.076	-2.23102	-144.047	54.0467
198.352	365.998	µm	12	1000000253	-5.94299	-4.371	-143.666	53.666
192.934	356.802	µm	13	1000000253	-5.418	-9.19598	-120.505	30.5053
181.708	346.375	µm	14	1000000253	-11.226	-10.427	-137.113	47.1133
178.299	349.044	µm	15	1000000253	-3.409	2.66901	141.942	51.9415
172.151	348.904	µm	16	1000000253	-6.14799	-0.140015	-178.695	88.6954
162.258	354.205	µm	17	1000000253	-9.89301	5.30099	151.816	61.8161
160.989	349.387	µm	18	1000000253	-1.269	-4.81799	-104.756	14.7558
152.63	352.669	µm	19	1000000253	-8.35899	3.28201	158.563	68.5634
153.587	353.094	µm	20	1000000253	0.957001	0.424988	23.9452	-66.0548
147.274	357.52	µm	21	1000000253	-6.313	4.42599	144.966	54.966
141.781	356.757	µm	22	1000000253	-5.493	-0.763	-172.092	82.092
138.717	352.773	µm	23	1000000253	-3.06401	-3.98398	-127.563	37.5633
133.317	343.629	µm	24	1000000253	-5.39999	-9.14401	-120.564	30.564
133.823	341.301	µm	25	1000000253	0.505997	-2.328	-77.7374	-12.2626
306.77	332.57	µm	1	1000000254	172.947	-8.73099	-2.89004	-87.11
307.716	330.627	µm	2	1000000254	0.946014	-1.94299	-64.0392	-25.9608
294.999	333.731	µm	3	1000000254	-12.717	3.10397	166.283	76.2834
282.155	332.417	µm	4	1000000254	-12.844	-1.314	-174.159	84.1587
282.127	334.285	µm	5	1000000254	-0.0279846	1.86801	90.8583	0.858282
281.094	340.431	µm	6	1000000254	-1.03302	6.146	99.5411	9.5411
282.246	346.82	µm	7	1000000254	1.15201	6.38901	79.7788	-10.2212
283.209	348.829	µm	8	1000000254	0.963013	2.009	64.3893	-25.6107
283.657	348.309	µm	9	1000000254	0.447998	-0.52002	-49.255	-40.745
286.334	351.694	µm	10	1000000254	2.677	3.38501	51.6616	-38.3384
285.918	351.141	µm	11	1000000254	-0.416016	-0.553009	-126.953	36.9533
285.557	351.082	µm	12	1000000254	-0.360992	-0.0589905	-170.719	80.7192
287.416	356.104	µm	13	1000000254	1.85898	5.022	69.6871	-20.3129
289.312	354.429	µm	14	1000000254	1.89603	-1.67502	-41.4585	-48.5415
288.43	352.753	µm	15	1000000254	-0.882019	-1.67599	-117.756	27.7563
288.377	348.882	µm	16	1000000254	-0.0529785	-3.871	-90.7841	0.784101
292.114	345.062	µm	17	1000000254	3.737	-3.81998	-45.6291	-44.3709
291.604	344.967	µm	18	1000000254	-0.51001	-0.0950012	-169.448	79.4483
289.618	345.043	µm	19	1000000254	-1.98599	0.0759888	177.809	87.8088
289.337	342.788	µm	20	1000000254	-0.281006	-2.255	-97.1033	7.10326
294.745	344.678	µm	21	1000000254	5.40799	1.89001	19.2638	-70.7362
298.805	343.076	µm	22	1000000254	4.06	-1.60202	-21.5335	-68.4665
297.092	345.45	µm	23	1000000254	-1.71298	2.37402	125.812	35.8124
294.456	347.355	µm	24	1000000254	-2.63602	1.905	144.145	54.1451
292.516	347.308	µm	25	1000000254	-1.94	-0.0469971	-178.612	88.6123
293.553	348.533	µm	26	1000000254	1.03702	1.22498	49.75	-40.25
293.911	346.812	µm	27	1000000254	0.358002	-1.72098	-78.2488	-11.7512
220.397	342.318	µm	1	1000000263	-73.514	-4.49402	-176.502	86.5018
221.301	332.763	µm	2	1000000263	0.903992	-9.55499	-84.5954	-5.40463
223.419	323.689	µm	3	1000000263	2.11801	-9.07401	-76.8615	-13.1385
227.176	321.254	µm	4	1000000263	3.75699	-2.435	-32.9483	-57.0517
230.795	321.83	µm	5	1000000263	3.619	0.575989	9.04316	-80.9568
228.629	322.028	µm	6	1000000263	-2.166	0.198029	174.776	84.7762
229.716	321.764	µm	7	1000000263	1.08701	-0.264008	-13.6514	-76.3486
228.721	325.693	µm	8	1000000263	-0.99501	3.92899	104.211	14.2113
227.535	328.016	µm	9	1000000263	-1.18599	2.323	117.046	27.0462
223.753	323.859	µm	10	1000000263	-3.782	-4.15698	-132.296	42.2957
219.337	322.601	µm	11	1000000263	-4.416	-1.258	-164.099	74.0992
216.463	324.857	µm	12	1000000263	-2.87401	2.25598	141.87	51.8695
203.387	324.02	µm	13	1000000263	-13.076	-0.837006	-176.337	86.3374
195.448	320.449	µm	14	1000000263	-7.939	-3.57098	-155.782	65.7816
192.401	314.178	µm	15	1000000263	-3.047	-6.271	-115.915	25.9145
192.194	311.393	µm	16	1000000263	-0.207001	-2.785	-94.2508	4.2508
192.088	312.029	µm	17	1000000263	-0.106003	0.635986	99.4628	9.46277
192.607	312.362	µm	18	1000000263	0.518997	0.333008	32.6857	-57.3143
194.274	313.734	µm	19	1000000263	1.66701	1.37201	39.4557	-50.5443
191.161	316.737	µm	20	1000000263	-3.11301	3.00299	136.031	46.0305
190.569	319.959	µm	21	1000000263	-0.591995	3.22202	100.411	10.4111
186.402	317.393	µm	22	1000000263	-4.16701	-2.56601	-148.376	58.3756
232.008	341.91	µm	1	1000000264	45.606	24.517	28.2617	-61.7383
239.412	344.896	µm	2	1000000264	7.40401	2.98599	21.9639	-68.0361
249.357	343.139	µm	3	1000000264	9.94499	-1.75699	-10.0191	-79.9809
254.203	349.182	µm	4	1000000264	4.84601	6.043	51.2731	-38.7269
253.071	352.599	µm	5	1000000264	-1.132	3.41699	108.329	18.3293
250.271	361.775	µm	6	1000000264	-2.8	9.17599	106.969	16.9693
247.951	362.392	µm	7	1000000264	-2.31999	0.617004	165.107	75.1069
239.865	358.086	µm	8	1000000264	-8.086	-4.306	-151.964	61.9636
235.099	352.743	µm	9	1000000264	-4.76601	-5.34299	-131.733	41.7333
230.569	345.526	µm	10	1000000264	-4.53	-7.21701	-122.116	32.1158
224.552	340.127	µm	11	1000000264	-6.017	-5.39899	-138.099	48.0987
224.028	328.868	µm	12	1000000264	-0.524002	-11.259	-92.6647	2.66466
218.213	327.115	µm	13	1000000264	-5.815	-1.75302	-163.224	73.2238
208.635	327.984	µm	14	1000000264	-9.578	0.869019	174.816	84.8157
195.639	324.923	µm	15	1000000264	-12.996	-3.061	-166.746	76.7464
189.017	324.515	µm	16	1000000264	-6.62201	-0.40799	-176.474	86.4744
189.08	326.576	µm	17	1000000264	0.0630035	2.06097	88.249	-1.75097
185.751	329.539	µm	18	1000000264	-3.32899	2.96301	138.329	48.3289
183.039	331.768	µm	19	1000000264	-2.71201	2.229	140.583	50.5831
179.456	335.134	µm	20	1000000264	-3.58301	3.366	136.789	46.7887
178.954	337.436	µm	21	1000000264	-0.501999	2.302	102.302	12.3019
176.86	337.031	µm	22	1000000264	-2.09399	-0.404999	-169.054	79.0536
179.555	332.86	µm	23	1000000264	2.69499	-4.17102	-57.1326	-32.8674
179.375	336.922	µm	24	1000000264	-0.179993	4.06201	92.5372	2.53719
177.463	344.396	µm	25	1000000264	-1.912	7.474	104.35	14.3497
313.65	345.578	µm	1	1000000265	136.187	1.18201	0.497274	-89.5027
309.901	342.531	µm	2	1000000265	-3.74899	-3.047	-140.897	50.8975
321.276	350.442	µm	3	1000000265	11.375	7.91098	34.8175	-55.1825
316.715	350.086	µm	4	1000000265	-4.561	-0.355988	-175.537	85.5371
317.751	351.302	µm	5	1000000265	1.03601	1.216	49.5697	-40.4303
313.073	337.314	µm	6	1000000265	-4.67801	-13.988	-108.491	18.4915
318.572	334.061	µm	7	1000000265	5.49899	-3.25299	-30.6069	-59.3931
322.159	334.195	µm	8	1000000265	3.58701	0.134003	2.13945	-87.8605
319.202	333.228	µm	9	1000000265	-2.957	-0.96701	-161.891	71.891
327.852	336.374	µm	10	1000000265	8.64999	3.146	19.9863	-70.0137
333.706	342.365	µm	11	1000000265	5.854	5.991	45.6626	-44.3374
324.021	342.885	µm	12	1000000265	-9.685	0.52002	176.927	86.9266
316.851	339.466	µm	13	1000000265	-7.16998	-3.41901	-154.506	64.5059
328.05	348.375	µm	14	1000000265	11.199	8.909	38.5029	-51.4971
324.324	351.909	µm	15	1000000265	-3.72598	3.534	136.515	46.5148
322.494	361.235	µm	16	1000000265	-1.83002	9.32599	101.102	11.102
323.403	373.633	µm	17	1000000265	0.909027	12.398	85.8066	-4.19345
324.323	373.124	µm	18	1000000265	0.919983	-0.509003	-28.9546	-61.0454
324.016	373.885	µm	19	1000000265	-0.307007	0.761017	111.97	21.97
325.973	378.966	µm	20	1000000265	1.957	5.08099	68.9353	-21.0647
326.888	377.47	µm	21	1000000265	0.915009	-1.496	-58.5486	-31.4514
329.291	387.845	µm	22	1000000265	2.40298	10.375	76.9595	-13.0405
320.763	388.994	µm	23	1000000265	-8.52798	1.14899	172.327	82.3267
312.298	386.743	µm	24	1000000265	-8.465	-2.25098	-165.109	75.1088
300.623	384.3	µm	25	1000000265	-11.675	-2.44302	-168.181	78.1813
292.648	385.164	µm	26	1000000265	-7.97498	0.864014	173.817	83.8167
279.404	386.309	µm	27	1000000265	-13.244	1.14499	175.059	85.0589
153.722	352.458	µm	1	1000000269	-125.682	-33.851	-164.926	74.9258
155.065	356.523	µm	2	1000000269	1.343	4.065	71.7174	-18.2826
154.471	358.244	µm	3	1000000269	-0.594009	1.72098	109.043	19.0425
154.591	359.781	µm	4	1000000269	0.12001	1.53702	85.5354	-4.4646
153.856	359.4	µm	5	1000000269	-0.735001	-0.381012	-152.599	62.5985
154.918	360.88	µm	6	1000000269	1.062	1.48001	54.3383	-35.6617
153.392	356.823	µm	7	1000000269	-1.526	-4.05701	-110.613	20.6133
161.526	350.227	µm	8	1000000269	8.134	-6.59601	-39.0392	-50.9608
157.944	354.041	µm	9	1000000269	-3.582	3.814	133.203	43.2034
154.641	356.178	µm	10	1000000269	-3.30299	2.13702	147.097	57.0973
151.534	357.061	µm	11	1000000269	-3.10701	0.882996	164.135	74.1351
150.171	355.338	µm	12	1000000269	-1.36299	-1.72299	-128.346	38.3461
149.622	356.452	µm	13	1000000269	-0.549011	1.11398	116.236	26.2357
143.009	359.38	µm	14	1000000269	-6.61299	2.92801	156.118	66.1179
140.935	361.672	µm	15	1000000269	-2.07401	2.29199	132.142	42.1417
140.839	359.851	µm	16	1000000269	-0.095993	-1.82098	-93.0176	3.01755
142.037	361.168	µm	17	1000000269	1.198	1.31699	47.7087	-42.2913
141.385	358.431	µm	18	1000000269	-0.652008	-2.737	-103.399	13.3993
135.999	356.168	µm	19	1000000269	-5.386	-2.263	-157.21	67.2096
131.597	345.636	µm	20	1000000269	-4.40199	-10.532	-112.683	22.6831
129.785	340.947	µm	21	1000000269	-1.812	-4.689	-111.128	21.1283
122.661	339.356	µm	22	1000000269	-7.124	-1.591	-167.411	77.4107
120.409	338.852	µm	23	1000000269	-2.25201	-0.503998	-167.385	77.3851
332.897	353.743	µm	1	1000000271	212.488	14.891	4.0087	-85.9913
330.288	345.437	µm	2	1000000271	-2.60901	-8.306	-107.438	17.4381
338.499	343.617	µm	3	1000000271	8.211	-1.82001	-12.4978	-77.5022
330.247	345.49	µm	4	1000000271	-8.25198	1.87299	167.212	77.212
340.251	336.194	µm	5	1000000271	10.004	-9.29599	-42.8991	-47.1009
327.127	341.2	µm	6	1000000271	-13.124	5.00601	159.121	69.1212
334.067	340.889	µm	7	1000000271	6.93997	-0.311005	-2.56591	-87.4341
331.322	341.496	µm	8	1000000271	-2.745	0.606995	167.531	77.531
333.869	337.824	µm	9	1000000271	2.547	-3.672	-55.2538	-34.7462
336.86	340.222	µm	10	1000000271	2.991	2.39798	38.7203	-51.2797
348.1	336.435	µm	11	1000000271	11.24	-3.78699	-18.6197	-71.3803
346.796	333.864	µm	12	1000000271	-1.30402	-2.57098	-116.894	26.8944
345.723	333.462	µm	13	1000000271	-1.073	-0.402008	-159.461	69.4611
345.737	331.398	µm	14	1000000271	0.0140076	-2.064	-89.6112	-0.388839
346.386	329.769	µm	15	1000000271	0.648987	-1.629	-68.2778	-21.7222
335.851	329.633	µm	16	1000000271	-10.535	-0.136017	-179.26	89.2603
334.482	330.364	µm	17	1000000271	-1.36902	0.731018	151.899	61.899
320.256	333.019	µm	20	1000000271	-14.226	2.655	169.428	79.4285
319.945	335.829	µm	21	1000000271	-0.311005	2.81	96.3157	6.31567
318.554	337.344	µm	22	1000000271	-1.39102	1.51498	132.557	42.5574
317.339	335.983	µm	23	1000000271	-1.215	-1.36099	-131.756	41.7562
316.03	337.287	µm	24	1000000271	-1.30899	1.30399	135.11	45.1097
316.34	336.569	µm	25	1000000271	0.309998	-0.717987	-66.6473	-23.3527
315.573	338.774	µm	26	1000000271	-0.766998	2.20499	109.18	19.1801
312.711	346.469	µm	27	1000000271	-2.862	7.69501	110.402	20.4016
444.51	12.3606	µm	1	1000000289	131.799	-334.108	-68.4718	-21.5282
445.683	19.8513	µm	4	1000000289	1.173	7.4907	81.1001	-8.89994
439.25	14.9984	µm	5	1000000289	-6.43301	-4.8529	-142.97	52.97
428.941	10.4268	µm	6	1000000289	-10.309	-4.5716	-156.085	66.0847
423.208	16.4197	µm	7	1000000289	-5.733	5.9929	133.73	43.7303
417.336	20.7987	µm	10	1000000289	-5.87201	4.379	143.287	53.2866
416.835	24.6027	µm	11	1000000289	-0.501007	3.804	97.503	7.50298
415.045	21.018	µm	12	1000000289	-1.78998	-3.5847	-116.535	26.5347
418.459	22.8818	µm	13	1000000289	3.414	1.8638	28.6314	-61.3686
419.281	21.7824	µm	14	1000000289	0.821991	-1.0994	-53.2155	-36.7845
424.48	24.4976	µm	15	1000000289	5.19901	2.7152	27.576	-62.424
425.782	29.4662	µm	16	1000000289	1.302	4.9686	75.316	-14.684
423.658	35.0176	µm	17	1000000289	-2.12402	5.5514	110.937	20.9374
421.288	35.7454	µm	18	1000000289	-2.37	0.727798	162.929	72.9289
417.02	43.3059	µm	19	1000000289	-4.26801	7.5605	119.445	29.4453
409.688	48.6041	µm	20	1000000289	-7.332	5.2982	144.148	54.1476
404.875	47.1296	µm	21	1000000289	-4.81299	-1.4745	-162.967	72.9671
404.837	43.8791	µm	22	1000000289	-0.0379944	-3.2505	-90.6697	0.669687
410.746	36.3979	µm	23	1000000289	5.909	-7.4812	-51.6967	-38.3033
401.636	27.2618	µm	24	1000000289	-9.11002	-9.1361	-134.918	44.9181
387.435	17.5432	µm	25	1000000289	-14.201	-9.7186	-145.614	55.6138
376.128	20.4914	µm	26	1000000289	-11.307	2.9482	165.386	75.386
367.429	23.882	µm	27	1000000289	-8.69901	3.3906	158.706	68.7057
464.278	14.8426	µm	1	1000000290	96.849	-9.0394	-5.33225	-84.6677
466.072	12.512	µm	2	1000000290	1.79398	-2.3306	-52.4128	-37.5872
466.144	22.4049	µm	3	1000000290	0.0720215	9.8929	89.5829	-0.417113
465.787	24.6101	µm	4	1000000290	-0.357025	2.2052	99.1965	9.19647
465.288	32.784	µm	5	1000000290	-0.498993	8.1739	93.4934	3.49341
469.565	43.2335	µm	6	1000000290	4.27701	10.4495	67.7406	-22.2594
479.144	40.8659	µm	7	1000000290	9.57901	-2.3676	-13.8833	-76.1167
472.443	40.4851	µm	8	1000000290	-6.70102	-0.380798	-176.748	86.7476
466.901	28.8017	µm	9	1000000290	-5.54199	-11.6834	-115.377	25.3772
459.463	26.9087	µm	10	1000000290	-7.43799	-1.893	-165.721	75.7211
451.881	26.1228	µm	11	1000000290	-7.582	-0.7859	-174.082	84.0822
444.207	33.1001	µm	12	1000000290	-7.67401	6.9773	137.723	47.7225
434.813	36.1815	µm	13	1000000290	-9.39401	3.0814	161.84	71.8396
432.378	50.2112	µm	14	1000000290	-2.435	14.0297	99.8462	9.84618
434.199	51.2353	µm	15	1000000290	1.82101	1.0241	29.3524	-60.6476
436.56	55.7501	µm	16	1000000290	2.36099	4.5148	62.3929	-27.6071
436.339	60.1738	µm	17	1000000290	-0.221008	4.4237	92.8601	2.86012
431.652	61.6028	µm	18	1000000290	-4.68698	1.429	163.044	73.0442
420.887	57.0084	µm	19	1000000290	-10.765	-4.5944	-156.888	66.8877
413.449	37.2958	µm	22	1000000290	-7.43799	-19.7126	-110.673	20.6726
413.591	27.2368	µm	23	1000000290	0.141998	-10.059	-89.1912	-0.808765
410.702	20.1688	µm	24	1000000290	-2.88901	-7.068	-112.232	22.232
404.747	14.5314	µm	25	1000000290	-5.95499	-5.6374	-136.569	46.5693
401.333	11.5562	µm	26	1000000290	-3.414	-2.9752	-138.929	48.9288
399.08	6.29319	µm	27	1000000290	-2.25302	-5.26301	-113.175	23.1751
561.677	17.1917	µm	1	1000000293	162.597	10.8985	3.83467	-86.1653
558.576	13.1934	µm	2	1000000293	-3.10101	-3.9983	-127.797	37.7965
555.922	10.1803	µm	3	1000000293	-2.65399	-3.0131	-131.374	41.3742
554.467	17.0441	µm	4	1000000293	-1.45502	6.8638	101.969	11.9686
553.026	17.6402	µm	5	1000000293	-1.44098	0.5961	157.526	67.5262
552.505	14.5599	µm	6	1000000293	-0.520996	-3.0803	-99.6	9.60004
553.233	14.4588	µm	7	1000000293	0.727966	-0.1011	-7.90666	-82.0933
547.438	12.0369	µm	8	1000000293	-5.79498	-2.4219	-157.318	67.3185
540.742	11.5235	µm	9	1000000293	-6.69598	-0.513399	-175.616	85.6156
539.645	22.9045	µm	10	1000000293	-1.09698	11.381	95.5056	5.50558
541.994	30.2077	µm	11	1000000293	2.349	7.3032	72.1702	-17.8298
534.077	38.1439	µm	12	1000000293	-7.91699	7.9362	134.931	44.9306
533.776	48.1733	µm	13	1000000293	-0.301025	10.0294	91.7192	1.71918
536.795	57.2715	µm	14	1000000293	3.01898	9.0982	71.643	-18.357
532.554	68.4433	µm	15	1000000293	-4.24097	11.1718	110.787	20.7874
531.368	75.2474	µm	16	1000000293	-1.18604	6.8041	99.888	9.88798
534.016	79.3623	µm	17	1000000293	2.64801	4.1149	57.238	-32.762
530.078	77.2088	µm	18	1000000293	-3.93799	-2.1535	-151.328	61.3279
539.148	82.451	µm	21	1000000293	9.07001	5.2422	30.0266	-59.9734
544.707	78.5886	µm	22	1000000293	5.55896	-3.8624	-34.7918	-55.2082
551.202	76.0556	µm	23	1000000293	6.49506	-2.533	-21.3052	-68.6948
553.602	77.7171	µm	24	1000000293	2.39996	1.6615	34.6949	-55.3051
560.891	80.719	µm	25	1000000293	7.289	3.0019	22.3838	-67.6162
565.94	77.7668	µm	26	1000000293	5.04901	-2.9522	-30.3152	-59.6848
409.822	18.1552	µm	1	1000000294	-156.118	-59.6116	-159.101	69.1013
403.702	22.329	µm	2	1000000294	-6.12	4.1738	145.706	55.7062
396.837	21.8617	µm	3	1000000294	-6.86499	-0.4673	-176.106	86.1059
397.661	16.3992	µm	4	1000000294	0.824005	-5.4625	-81.4217	-8.57826
406.842	20.5241	µm	5	1000000294	9.181	4.1249	24.1937	-65.8063
403.778	24.743	µm	6	1000000294	-3.064	4.2189	125.989	35.9892
412.984	21.7472	µm	8	1000000294	9.20599	-2.9958	-18.0258	-71.9742
406.227	21.5675	µm	9	1000000294	-6.75702	-0.179701	-178.477	88.4766
403.465	20.9654	µm	10	1000000294	-2.76199	-0.602098	-167.702	77.7022
402.495	20.0602	µm	11	1000000294	-0.970001	-0.905201	-136.979	46.9791
403.155	19.7038	µm	12	1000000294	0.660004	-0.3564	-28.3689	-61.6311
402.417	18.6755	µm	13	1000000294	-0.738007	-1.0283	-125.667	35.6669
399.889	20.653	µm	14	1000000294	-2.52798	1.9775	141.966	51.9659
397.25	22.91	µm	15	1000000294	-2.63901	2.257	139.461	49.4614
398.712	22.3538	µm	16	1000000294	1.46201	-0.5562	-20.8286	-69.1714
395.812	23.342	µm	17	1000000294	-2.89999	0.988199	161.183	71.183
393.755	22.0244	µm	18	1000000294	-2.05701	-1.3176	-147.359	57.3588
391.486	15.9725	µm	19	1000000294	-2.26901	-6.0519	-110.552	20.5523
396.363	10.7944	µm	20	1000000294	4.87701	-5.1781	-46.7151	-43.2849
398.561	0.345944	µm	21	1000000294	2.198	-10.4485	-78.1201	-11.8799
396.011	0.345944	µm	22	1000000294	-2.55002	0	180	90
397.983	0.345944	µm	23	1000000294	1.97202	0	0	-90
395.557	0.345944	µm	24	1000000294	-2.42599	0	180	90
383.965	0.345944	µm	25	1000000294	-11.592	0	180	90
378.501	6.29959	µm	26	1000000294	-5.46399	5.95365	132.544	42.5443
373.144	10.7314	µm	27	1000000294	-5.35699	4.43181	140.399	50.3993
576.49	24.1719	µm	1	1000000299	203.346	13.4405	3.78156	-86.2184
572.22	25.5485	µm	2	1000000299	-4.27002	1.3766	162.131	72.1313
564.167	28.8602	µm	3	1000000299	-8.05298	3.3117	157.646	67.6456
553.178	31.6705	µm	4	1000000299	-10.989	2.8103	165.655	75.6548
557.034	24.7912	µm	5	1000000299	3.85602	-6.8793	-60.7283	-29.2717
568.825	32.3937	µm	6	1000000299	11.791	7.6025	32.8127	-57.1873
564.805	43.3457	µm	7	1000000299	-4.02002	10.952	110.156	20.1561
559.83	37.4324	µm	8	1000000299	-4.97498	-5.9133	-130.075	40.0746
559.011	37.7422	µm	9	1000000299	-0.819031	0.309799	159.281	69.2808
560.872	35.8482	µm	10	1000000299	1.86102	-1.894	-45.5031	-44.4969
554.582	36.4715	µm	11	1000000299	-6.29004	0.623299	174.341	84.3409
553.492	39.2488	µm	12	1000000299	-1.08997	2.7773	111.428	21.4278
550.883	37.1524	µm	13	1000000299	-2.60901	-2.0964	-141.217	51.2173
555.902	46.6875	µm	15	1000000299	5.01898	9.5351	62.2391	-27.7609
556.595	41.525	µm	16	1000000299	0.692993	-5.1625	-82.3545	-7.64545
557.876	41.3276	µm	17	1000000299	1.28101	-0.197403	-8.76037	-81.2396
557.254	38.8657	µm	18	1000000299	-0.621948	-2.4619	-104.178	14.178
557.969	31.7572	µm	19	1000000299	0.714966	-7.1085	-84.2566	-5.74344
555.873	34.1863	µm	22	1000000299	-2.09601	2.4291	130.79	40.7901
557.169	43.5119	µm	23	1000000299	1.29602	9.3256	82.088	-7.91197
556.368	47.4668	µm	24	1000000299	-0.801025	3.9549	101.45	11.4498
556.384	48.7639	µm	25	1000000299	0.0159912	1.2971	89.2937	-0.706331
552.114	49.6611	µm	26	1000000299	-4.26996	0.897198	168.134	78.1337
462.21	48.2961	µm	1	1000000314	-89.904	-1.365	-179.13	89.1302
459.838	43.7964	µm	4	1000000314	-2.37198	-4.4997	-117.796	27.7956
453.96	37.988	µm	5	1000000314	-5.87802	-5.8084	-135.341	45.3413
438.973	36.6673	µm	6	1000000314	-14.987	-1.3207	-174.964	84.9639
435.087	34.7069	µm	7	1000000314	-3.88599	-1.9604	-153.23	63.23
430.527	28.904	µm	8	1000000314	-4.56	-5.8029	-128.161	38.1607
431.379	19.1414	µm	9	1000000314	0.85199	-9.7626	-85.0124	-4.98761
434.435	10.5685	µm	10	1000000314	3.056	-8.5729	-70.3803	-19.6197
432.341	6.36726	µm	11	1000000314	-2.09399	-4.20124	-116.493	26.4927
432.348	5.87512	µm	12	1000000314	0.00698853	-0.49214	-89.1864	-0.813562
435.722	6.33609	µm	13	1000000314	3.37399	0.46097	7.77984	-82.2202
440.09	8.2515	µm	14	1000000314	4.36801	1.91541	23.6779	-66.3221
446.645	19.2498	µm	15	1000000314	6.55499	10.9983	59.205	-30.795
455.107	24.1812	µm	16	1000000314	8.46201	4.9314	30.2323	-59.7677
461.452	21.8413	µm	17	1000000314	6.345	-2.3399	-20.2429	-69.7571
462.297	20.3832	µm	18	1000000314	0.845001	-1.4581	-59.9067	-30.0933
467.055	19.7744	µm	19	1000000314	4.758	-0.608799	-7.29154	-82.7085
465.524	21.4529	µm	20	1000000314	-1.53101	1.6785	132.369	42.3688
467.341	21.2383	µm	21	1000000314	1.81702	-0.2146	-6.73574	-83.2643
469.166	24.0996	µm	22	1000000314	1.82498	2.8613	57.4696	-32.5304
470.578	23.1181	µm	23	1000000314	1.41202	-0.981501	-34.8034	-55.1966
467	25.8635	µm	24	1000000314	-3.578	2.7454	142.501	52.501
462.352	28.9154	µm	25	1000000314	-4.64801	3.0519	146.711	56.711
453.142	36.0743	µm	26	1000000314	-9.20999	7.1589	142.142	52.1422
445.25	36.3334	µm	27	1000000314	-7.892	0.259102	178.12	88.1196
375.693	50.839	µm	1	1000000317	-69.557	14.5056	168.22	78.2202
387.553	55.8226	µm	2	1000000317	11.86	4.9836	22.7922	-67.2078
394.581	53.1282	µm	3	1000000317	7.02798	-2.6944	-20.9759	-69.0241
408.625	51.3002	µm	4	1000000317	14.044	-1.828	-7.41605	-82.5839
423.064	50.6095	µm	5	1000000317	14.439	-0.690701	-2.7387	-87.2613
420.854	53.2839	µm	6	1000000317	-2.20999	2.6744	129.569	39.5686
431.425	57.1536	µm	7	1000000317	10.571	3.8697	20.1061	-69.8939
435.719	60.3485	µm	8	1000000317	4.29401	3.1949	36.6506	-53.3494
438.612	59.6325	µm	9	1000000317	2.89301	-0.716	-13.901	-76.099
433.087	47.5488	µm	10	1000000317	-5.52499	-12.0837	-114.571	24.5712
430.811	35.2827	µm	11	1000000317	-2.276	-12.2661	-100.512	10.5118
427.277	31.3012	µm	12	1000000317	-3.534	-3.9815	-131.592	41.5924
427.07	27.3648	µm	13	1000000317	-0.207001	-3.9364	-93.0102	3.0102
428.307	22.706	µm	14	1000000317	1.237	-4.6588	-75.13	-14.87
426.562	13.532	µm	15	1000000317	-1.745	-9.174	-100.77	10.7696
429.718	11.8522	µm	16	1000000317	3.15598	-1.6798	-28.0246	-61.9754
437.121	12.1512	µm	17	1000000317	7.40302	0.299001	2.31286	-87.6871
441.258	8.86067	µm	18	1000000317	4.13699	-3.29053	-38.4984	-51.5016
446.357	8.274	µm	19	1000000317	5.099	-0.58667	-6.56336	-83.4366
451.264	8.65371	µm	20	1000000317	4.90701	0.37971	4.42479	-85.5752
455.686	13.4993	µm	21	1000000317	4.422	4.84559	47.617	-42.383
454.966	29.1708	µm	22	1000000317	-0.720001	15.6715	92.6305	2.63051
447.885	31.7336	µm	23	1000000317	-7.08099	2.5628	160.103	70.1035
434.523	31.1182	µm	24	1000000317	-13.362	-0.6154	-177.363	87.363
425.127	23.6686	µm	25	1000000317	-9.396	-7.4496	-141.591	51.5909
418.443	23.978	µm	26	1000000317	-6.68402	0.309401	177.35	87.3497
408.007	26.5811	µm	27	1000000317	-10.436	2.6031	165.994	75.9943
472.488	58.1283	µm	1	1000000324	64.481	31.5472	26.0701	-63.9299
469.861	52.2016	µm	2	1000000324	-2.62701	-5.9267	-113.905	23.9053
466.635	52.2242	µm	3	1000000324	-3.22598	0.0226021	179.599	89.5986
463.27	56.843	µm	4	1000000324	-3.36502	4.6188	126.075	36.0752
457.561	69.9582	µm	5	1000000324	-5.70898	13.1152	113.523	23.5233
456.38	81.4597	µm	6	1000000324	-1.181	11.5015	95.8627	5.86271
460.072	88.6029	µm	7	1000000324	3.69199	7.1432	62.6677	-27.3323
462.707	93.0835	µm	8	1000000324	2.63501	4.48061	59.5405	-30.4595
466.2	100.069	µm	9	1000000324	3.49301	6.9855	63.4332	-26.5668
463.517	97.4837	µm	10	1000000324	-2.68301	-2.5853	-136.063	46.0626
459.916	98.3006	µm	11	1000000324	-3.60101	0.816895	167.219	77.2187
456.133	100.683	µm	12	1000000324	-3.78299	2.3824	147.799	57.7986
452.748	106.568	µm	13	1000000324	-3.38501	5.885	119.907	29.9072
450.356	111.882	µm	14	1000000324	-2.392	5.314	114.234	24.234
451.047	113.771	µm	15	1000000324	0.69101	1.889	69.9071	-20.0929
449.199	112.56	µm	16	1000000324	-1.84799	-1.21101	-146.763	56.7628
447.684	121.964	µm	17	1000000324	-1.51501	9.404	99.1519	9.1519
448.386	126.507	µm	18	1000000324	0.701996	4.54301	81.216	-8.784
447.914	125.206	µm	19	1000000324	-0.471985	-1.301	-109.94	19.94
448.237	129.65	µm	20	1000000324	0.322998	4.44399	85.8429	-4.15706
444.508	133.169	µm	21	1000000324	-3.729	3.51901	136.66	46.6595
438.526	133.291	µm	22	1000000324	-5.98199	0.121994	178.832	88.8317
436.938	133.969	µm	23	1000000324	-1.58801	0.677994	156.88	66.8802
429.542	131.129	µm	24	1000000324	-7.396	-2.84	-158.994	68.9937
418.339	129.149	µm	25	1000000324	-11.203	-1.98	-169.977	79.9772
412.631	130.919	µm	26	1000000324	-5.70798	1.77	162.772	72.7717
406.827	127.804	µm	27	1000000324	-5.80402	-3.11501	-151.778	61.7776
399.99	59.0292	µm	1	1000000325	-6.83701	-68.7748	-95.6772	5.67721
412.599	69.3789	µm	2	1000000325	12.609	10.3497	39.3798	-50.6202
415.759	76.1828	µm	3	1000000325	3.16	6.8039	65.088	-24.912
411.78	79.9048	µm	4	1000000325	-3.979	3.722	136.911	46.9114
398.82	87.9982	µm	5	1000000325	-12.96	8.0934	148.016	58.0156
396.765	91.6365	µm	6	1000000325	-2.05499	3.6383	119.459	29.4587
399.368	100.903	µm	7	1000000325	2.603	9.2665	74.3097	-15.6903
404.554	114.989	µm	8	1000000325	5.18597	14.086	69.7881	-20.2119
406.582	121.953	µm	9	1000000325	2.02802	6.964	73.7637	-16.2363
413.847	119.934	µm	10	1000000325	7.26498	-2.019	-15.5311	-74.4689
421.814	116.119	µm	11	1000000325	7.96701	-3.81499	-25.5874	-64.4126
432.148	110.451	µm	12	1000000325	10.334	-5.66801	-28.7439	-61.2561
437.941	108.738	µm	13	1000000325	5.793	-1.713	-16.473	-73.527
438.868	107.977	µm	14	1000000325	0.927002	-0.761002	-39.3835	-50.6165
439.647	106.853	µm	15	1000000325	0.778992	-1.124	-55.276	-34.724
435.532	101.497	µm	16	1000000325	-4.11499	-5.356	-127.535	37.5349
429.59	94.3035	µm	17	1000000325	-5.94202	-7.1935	-129.558	39.5576
434.956	90.6169	µm	18	1000000325	5.366	-3.6866	-34.4902	-55.5098
434.181	91.3498	µm	19	1000000325	-0.774994	0.732903	136.599	46.5989
443.421	95.2488	µm	20	1000000325	9.23999	3.899	22.8783	-67.1217
451.909	94.8517	µm	21	1000000325	8.48801	-0.397102	-2.67857	-87.3214
453.702	97.4633	µm	22	1000000325	1.793	2.6116	55.5284	-34.4716
456.965	100.765	µm	23	1000000325	3.263	3.3017	45.3377	-44.6623
456.439	104.054	µm	24	1000000325	-0.526001	3.289	99.0862	9.08621
465.326	107.587	µm	25	1000000325	8.88699	3.533	21.6801	-68.3199
466.731	110.994	µm	26	1000000325	1.405	3.40701	67.5895	-22.4105
497.802	62.9133	µm	1	1000000329	31.071	-48.0807	-57.1284	-32.8716
502.566	67.0848	µm	2	1000000329	4.76401	4.1715	41.2063	-48.7937
511.143	69.4482	µm	3	1000000329	8.577	2.3634	15.4056	-74.5944
519.396	73.1597	µm	4	1000000329	8.25299	3.7115	24.2142	-65.7858
526.729	76.1339	µm	5	1000000329	7.33301	2.97421	22.0771	-67.9229
533.633	86.6716	µm	6	1000000329	6.90399	10.5377	56.7684	-33.2316
532.406	91.995	µm	7	1000000329	-1.22699	5.3234	102.979	12.9794
541.026	103.276	µm	8	1000000329	8.62	11.281	52.616	-37.384
546.899	110.279	µm	9	1000000329	5.87299	7.003	50.0155	-39.9845
542.463	118.12	µm	10	1000000329	-4.43597	7.841	119.499	29.4986
535.345	124.891	µm	11	1000000329	-7.11804	6.771	136.431	46.4314
529.92	133.311	µm	12	1000000329	-5.42499	8.42001	122.794	32.7936
530.372	134.861	µm	13	1000000329	0.452026	1.54999	73.7416	-16.2584
523.056	142.704	µm	14	1000000329	-7.31598	7.843	133.009	43.0088
517.666	146.424	µm	15	1000000329	-5.39001	3.72	145.388	55.3879
512.375	145.883	µm	16	1000000329	-5.29102	-0.541	-174.162	84.1619
504.596	139.917	µm	17	1000000329	-7.77899	-5.96599	-142.514	52.5141
500.844	136.859	µm	18	1000000329	-3.75201	-3.05801	-140.819	50.8188
498.859	130.469	µm	19	1000000329	-1.98499	-6.39	-107.257	17.2569
495.304	128.157	µm	20	1000000329	-3.55502	-2.312	-146.962	56.9622
493.74	122.395	µm	21	1000000329	-1.564	-5.762	-105.186	15.1861
386.42	69.5401	µm	1	1000000333	-107.32	-52.8549	-153.78	63.7798
372.781	72.4102	µm	2	1000000333	-13.639	2.8701	168.116	78.1164
363.974	71.2002	µm	3	1000000333	-8.80701	-1.21	-172.177	82.1771
360.319	77.2363	µm	5	1000000333	-3.655	6.03609	121.196	31.1959
364.502	76.6341	µm	6	1000000333	4.18301	-0.602196	-8.19214	-81.8079
366.153	80.4454	µm	7	1000000333	1.651	3.81129	66.5784	-23.4216
366.701	89.4525	µm	8	1000000333	0.547974	9.0071	86.5185	-3.48147
379.987	94.3996	µm	9	1000000333	13.286	4.9471	20.423	-69.577
382.061	91.9159	µm	10	1000000333	2.07401	-2.4837	-50.1365	-39.8635
383.102	84.9558	µm	11	1000000333	1.04099	-6.9601	-81.4936	-8.50637
384.766	84.5014	µm	12	1000000333	1.664	-0.454399	-15.2737	-74.7263
381.387	83.8713	µm	13	1000000333	-3.379	-0.630104	-169.437	79.437
377.997	83.2444	µm	14	1000000333	-3.38998	-0.6269	-169.523	79.5228
375.18	79.0084	µm	15	1000000333	-2.81702	-4.236	-123.625	33.6246
377.363	88.4089	µm	16	1000000333	2.18301	9.4005	76.9263	-13.0737
377.811	93.9672	µm	17	1000000333	0.447998	5.5583	85.3919	-4.60807
376.42	95.6384	µm	18	1000000333	-1.39099	1.6712	129.772	39.7717
375.562	100.971	µm	19	1000000333	-0.858002	5.3326	99.1404	9.1404
370.771	113.287	µm	20	1000000333	-4.79102	12.316	111.256	21.2564
373.741	125.846	µm	21	1000000333	2.97	12.559	76.6949	-13.3051
374.571	126.189	µm	22	1000000333	0.830017	0.343002	22.4527	-67.5473
383.798	135.135	µm	23	1000000333	9.22699	8.94599	44.1141	-45.8859
384.45	131.092	µm	24	1000000333	0.652008	-4.043	-80.8389	-9.16112
385.903	128.284	µm	25	1000000333	1.453	-2.808	-62.6406	-27.3594
386.335	128.606	µm	26	1000000333	0.431976	0.322006	36.7018	-53.2982
382.737	125.196	µm	27	1000000333	-3.59799	-3.41	-136.537	46.5366
402.27	71.4371	µm	1	1000000334	19.533	-53.7589	-70.0317	-19.9683
392.715	70.9753	µm	2	1000000334	-9.55499	-0.4618	-177.233	87.233
380.066	70.6829	µm	3	1000000334	-12.649	-0.292404	-178.676	88.6757
374.369	72.0427	µm	4	1000000334	-5.69702	1.3598	166.575	76.5754
381.38	68.509	µm	5	1000000334	7.01102	-3.5337	-26.7491	-63.2509
389.998	63.8985	µm	6	1000000334	8.61798	-4.6105	-28.1462	-61.8538
393.797	58.3529	µm	7	1000000334	3.79901	-5.5456	-55.5869	-34.4131
398.315	61.9411	µm	8	1000000334	4.51801	3.5882	38.4566	-51.5434
402.139	66.59	µm	9	1000000334	3.82401	4.6489	50.5606	-39.4394
409.938	76.5094	µm	10	1000000334	7.79898	9.9194	51.8243	-38.1757
418.056	89.638	µm	11	1000000334	8.11801	13.1286	58.2696	-31.7304
417.015	96.5405	µm	12	1000000334	-1.04099	6.9025	98.5763	8.57631
415.566	99.0779	µm	13	1000000334	-1.44901	2.53741	119.729	29.7288
416.303	104.755	µm	15	1000000334	0.737	5.67709	82.6032	-7.39676
420.642	105.522	µm	16	1000000334	4.33899	0.767006	10.0247	-79.9753
425.099	106.058	µm	17	1000000334	4.457	0.535995	6.85741	-83.1426
426.085	111.528	µm	18	1000000334	0.985992	5.47	79.7819	-10.2181
428.619	110.912	µm	19	1000000334	2.534	-0.615997	-13.6632	-76.3368
429.462	110.666	µm	20	1000000334	0.843018	-0.246002	-16.2679	-73.7321
429.994	120.736	µm	21	1000000334	0.531982	10.07	86.976	-3.02404
434.648	123.687	µm	22	1000000334	4.65402	2.951	32.3777	-57.6223
442.518	118.363	µm	23	1000000334	7.87	-5.324	-34.0781	-55.9219
440.047	120	µm	24	1000000334	-2.47101	1.637	146.476	56.4762
444.487	113.323	µm	25	1000000334	4.44	-6.677	-56.3773	-33.6227
447.262	106.848	µm	26	1000000334	2.77499	-6.475	-66.8015	-23.1985
450.725	99.2205	µm	27	1000000334	3.46301	-7.6275	-65.5812	-24.4188
447.415	77.8294	µm	1	1000000338	-3.31	-21.3911	-98.796	8.79603
435.826	75.6498	µm	2	1000000338	-11.589	-2.1796	-169.349	79.3486
430.875	67.4113	µm	3	1000000338	-4.95099	-8.2385	-121.004	31.0041
424.284	62.0349	µm	4	1000000338	-6.591	-5.3764	-140.795	50.7953
416.984	59.2415	µm	5	1000000338	-7.29999	-2.7934	-159.06	69.0602
410.885	59.8617	µm	6	1000000338	-6.099	0.620197	174.194	84.1936
413.91	59.0299	µm	7	1000000338	3.02499	-0.831799	-15.3749	-74.6251
413.436	60.7796	µm	8	1000000338	-0.473999	1.7497	105.158	15.1578
410.9	58.3323	µm	9	1000000338	-2.53601	-2.4473	-136.02	46.0198
413.174	57.3802	µm	10	1000000338	2.27402	-0.952099	-22.7184	-67.2816
404.422	49.9344	µm	11	1000000338	-8.75201	-7.4458	-139.61	49.6104
401.533	50.0478	µm	12	1000000338	-2.88901	0.1134	177.752	87.7522
405.708	50.5389	µm	13	1000000338	4.17502	0.4911	6.70878	-83.2912
409.422	52.5794	µm	14	1000000338	3.71399	2.0405	28.7848	-61.2152
412.69	60.2884	µm	15	1000000338	3.26801	7.709	67.0269	-22.9731
412.583	71.6339	µm	16	1000000338	-0.106995	11.3455	90.5403	0.540316
415.555	77.0816	µm	17	1000000338	2.97198	5.44769	61.3854	-28.6146
414.379	75.7253	µm	18	1000000338	-1.17599	-1.35629	-130.927	40.9274
419.251	75.1606	µm	19	1000000338	4.87201	-0.564705	-6.61154	-83.3885
417.971	74.154	µm	20	1000000338	-1.28	-1.0066	-141.818	51.8183
418.133	75.1497	µm	21	1000000338	0.161987	0.995697	80.7597	-9.24034
420.082	76.9273	µm	22	1000000338	1.94901	1.7776	42.3666	-47.6334
422.338	74.8994	µm	23	1000000338	2.25601	-2.0279	-41.952	-48.048
421.926	74.8221	µm	24	1000000338	-0.412018	-0.077301	-169.374	79.3739
424.49	77.3948	µm	25	1000000338	2.564	2.5727	45.0971	-44.9029
423.572	77.9144	µm	26	1000000338	-0.917999	0.5196	150.49	60.4896
421.738	77.7917	µm	27	1000000338	-1.83398	-0.122696	-176.173	86.1725
364.152	79.6323	µm	1	1000000343	-57.586	1.8406	178.169	88.1693
356.385	72.2416	µm	2	1000000343	-7.767	-7.3907	-136.422	46.4221
354.08	67.4393	µm	3	1000000343	-2.30502	-4.8023	-115.64	25.6402
356.266	70.0782	µm	4	1000000343	2.186	2.6389	50.3624	-39.6376
356.118	70.8373	µm	5	1000000343	-0.14798	0.759102	101.031	11.0309
344.732	66.6169	µm	7	1000000343	-11.386	-4.22041	-159.662	69.662
344.273	63.186	µm	8	1000000343	-0.458984	-3.4309	-97.6198	7.61977
341.576	60.4783	µm	9	1000000343	-2.69702	-2.7077	-134.887	44.8868
340.736	63.2058	µm	10	1000000343	-0.839996	2.7275	107.117	17.1174
342.591	63.7271	µm	11	1000000343	1.85501	0.521301	15.6966	-74.3034
345.828	65.01	µm	12	1000000343	3.237	1.2829	21.6196	-68.3804
345.331	60.1712	µm	13	1000000343	-0.497009	-4.8388	-95.8645	5.86447
346.101	57.9358	µm	14	1000000343	0.77002	-2.2354	-70.9929	-19.0071
343.223	53.6606	µm	15	1000000343	-2.87802	-4.2752	-123.948	33.948
337.914	54.0655	µm	16	1000000343	-5.30899	0.4049	175.639	85.6387
330.23	53.593	µm	17	1000000343	-7.68399	-0.4725	-176.481	86.4812
324.263	47.8149	µm	18	1000000343	-5.96701	-5.7781	-135.921	45.9215
320.032	36.6109	µm	19	1000000343	-4.23099	-11.204	-110.688	20.6881
321.564	33.8653	µm	20	1000000343	1.53198	-2.7456	-60.8395	-29.1605
322.635	33.356	µm	21	1000000343	1.07101	-0.5093	-25.4325	-64.5675
323.58	34.6488	µm	22	1000000343	0.944977	1.2928	53.8349	-36.1651
323.618	33.1072	µm	23	1000000343	0.0380249	-1.5416	-88.587	-1.41296
318.618	35.5962	µm	24	1000000343	-5	2.489	153.536	63.5359
314.28	34.83	µm	25	1000000343	-4.33801	-0.766197	-169.983	79.9835
311.983	33.6698	µm	26	1000000343	-2.297	-1.1602	-153.202	63.2019
308.84	30.0763	µm	27	1000000343	-3.14301	-3.5935	-131.174	41.1741
383.02	83.813	µm	1	1000000345	74.18	53.7367	35.9199	-54.0801
372.884	89.5685	µm	4	1000000345	-10.136	5.75549	150.411	60.4109
372.893	92.2355	µm	5	1000000345	0.00900269	2.667	89.8066	-0.193406
358.866	85.3293	µm	6	1000000345	-14.027	-6.9062	-153.787	63.7867
357.397	89.3436	µm	7	1000000345	-1.46899	4.0143	110.1	20.0996
357.412	92.4647	µm	8	1000000345	0.0149841	3.1211	89.7249	-0.27507
354.297	90.9428	µm	9	1000000345	-3.11499	-1.5219	-153.961	63.9612
351.871	87.9274	µm	10	1000000345	-2.42599	-3.0154	-128.818	38.8179
348.599	81.7323	µm	11	1000000345	-3.272	-6.1951	-117.841	27.8412
349.294	81.7962	µm	12	1000000345	0.695007	0.0639038	5.2534	-84.7466
343.628	78.0184	µm	13	1000000345	-5.66602	-3.7778	-146.307	56.3067
336.749	76.5606	µm	14	1000000345	-6.879	-1.4578	-168.035	78.0349
335.796	75.6063	µm	15	1000000345	-0.953003	-0.9543	-134.961	44.961
335.202	76.5462	µm	16	1000000345	-0.593994	0.939903	122.292	32.2918
334.749	77.1956	µm	17	1000000345	-0.453003	0.649399	124.899	34.8986
334.391	77.5972	µm	18	1000000345	-0.358002	0.401596	131.715	41.7153
328.776	65.3023	µm	20	1000000345	-5.61499	-12.2949	-114.546	24.5458
327.54	63.4122	µm	21	1000000345	-1.23599	-1.8901	-123.182	33.1819
326.9	62.4569	µm	22	1000000345	-0.640015	-0.955299	-123.821	33.8206
329.257	67.2388	µm	23	1000000345	2.35699	4.7819	63.7613	-26.2387
322.734	66.1171	µm	24	1000000345	-6.52298	-1.1217	-170.243	80.2428
312.356	61.6656	µm	25	1000000345	-10.378	-4.4515	-156.784	66.7838
306.221	64.9613	µm	26	1000000345	-6.13498	3.2957	151.755	61.7554
305.004	71.4265	µm	27	1000000345	-1.21701	6.46519	100.661	10.6606
570.258	89.4104	µm	1	1000000350	265.254	17.9839	3.87865	-86.1214
570.516	91.2015	µm	3	1000000350	0.257996	1.7911	81.8033	-8.19668
565.983	84.3875	µm	4	1000000350	-4.53302	-6.814	-123.634	33.6339
561.118	77.3315	µm	5	1000000350	-4.86499	-7.056	-124.586	34.5856
560.82	73.5298	µm	6	1000000350	-0.297974	-3.8017	-94.4816	4.48163
557.253	72.2331	µm	7	1000000350	-3.56702	-1.2967	-160.023	70.0225
557.501	69.5751	µm	8	1000000350	0.247986	-2.658	-84.6698	-5.33015
548.199	63.6348	µm	9	1000000350	-9.302	-5.9403	-147.438	57.4375
540.222	60.1479	µm	10	1000000350	-7.97699	-3.4869	-156.389	66.3889
535.763	62.4181	µm	11	1000000350	-4.45898	2.2702	153.018	63.018
539.68	51.3708	µm	13	1000000350	3.91699	-11.0473	-70.4772	-19.5228
542.954	45.2408	µm	14	1000000350	3.27399	-6.13	-61.8937	-28.1063
538.531	44.9761	µm	15	1000000350	-4.42297	-0.264698	-176.575	86.5752
541.388	42.5122	µm	16	1000000350	2.85699	-2.4639	-40.7748	-49.2252
539.989	37.8259	µm	17	1000000350	-1.39899	-4.6863	-106.622	16.6218
534.498	42.1852	µm	18	1000000350	-5.49103	4.3593	141.554	51.5541
528.666	43.7051	µm	19	1000000350	-5.83197	1.5199	165.393	75.3928
515.442	46.0173	µm	20	1000000350	-13.224	2.3122	170.082	80.0822
501.828	52.0051	µm	21	1000000350	-13.614	5.9878	156.259	66.2588
495.786	50.6894	µm	22	1000000350	-6.04199	-1.3157	-167.715	77.7151
492.159	56.667	µm	23	1000000350	-3.62701	5.9776	121.248	31.248
479.812	56.1027	µm	24	1000000350	-12.347	-0.564301	-177.383	87.3832
478.721	58.5608	µm	25	1000000350	-1.091	2.4581	113.934	23.9336
479.748	61.7097	µm	26	1000000350	1.02698	3.1489	71.9369	-18.0631
483.41	66.769	µm	27	1000000350	3.66202	5.0593	54.1022	-35.8978
395.322	90.3804	µm	1	1000000351	-88.088	23.6114	164.995	74.995
410.585	94.0947	µm	2	1000000351	15.263	3.7143	13.6773	-76.3227
423.883	95.9046	µm	4	1000000351	13.298	1.8099	7.75051	-82.2495
428.073	98.413	µm	5	1000000351	4.19	2.5084	30.9074	-59.0926
434.075	101.213	µm	6	1000000351	6.00201	2.8	25.0095	-64.9905
443.568	109.071	µm	7	1000000351	9.49298	7.858	39.6169	-50.3831
452.475	119.878	µm	8	1000000351	8.90701	10.807	50.505	-39.495
465.433	128.881	µm	9	1000000351	12.958	9.003	34.7909	-55.2091
475.955	135.106	µm	10	1000000351	10.522	6.22501	30.6094	-59.3906
483.325	135.734	µm	11	1000000351	7.37003	0.627991	4.87034	-85.1297
486.632	121.759	µm	13	1000000351	3.30698	-13.975	-76.6867	-13.3133
487.251	113.453	µm	14	1000000351	0.619019	-8.306	-85.7378	-4.26218
490.751	110.903	µm	15	1000000351	3.5	-2.55	-36.076	-53.924
490.485	110.666	µm	16	1000000351	-0.266022	-0.237	-138.302	48.3021
493.016	108.358	µm	17	1000000351	2.53101	-2.308	-42.3614	-47.6386
501.029	104.85	µm	18	1000000351	8.013	-3.508	-23.6433	-66.3567
507.342	104.198	µm	19	1000000351	6.31302	-0.652	-5.89653	-84.1035
504.514	106.118	µm	20	1000000351	-2.828	1.92	145.826	55.8265
501.38	101.291	µm	21	1000000351	-3.134	-4.827	-122.994	32.9943
493.461	94.327	µm	22	1000000351	-7.91901	-6.964	-138.672	48.6715
491.491	103.484	µm	23	1000000351	-1.97	9.157	102.141	12.1413
493.763	96.3586	µm	24	1000000351	2.272	-7.1254	-72.3146	-17.6854
493.094	94.2122	µm	25	1000000351	-0.669006	-2.1464	-107.312	17.3116
498.254	93.105	µm	26	1000000351	5.16	-1.10719	-12.1104	-77.8896
495.792	96.9031	µm	27	1000000351	-2.46201	3.7981	122.952	32.9522
553.648	92.653	µm	1	1000000355	57.856	-4.2501	-4.2014	-85.7986
551.008	85.1228	µm	2	1000000355	-2.64001	-7.5302	-109.32	19.3202
550.875	73.942	µm	3	1000000355	-0.132996	-11.1808	-90.6815	0.681501
543.693	71.45	µm	4	1000000355	-7.18201	-2.492	-160.864	70.8643
544.498	63.6567	µm	5	1000000355	0.804993	-7.7933	-84.1027	-5.89734
540.541	59.1198	µm	6	1000000355	-3.95697	-4.5369	-131.094	41.0941
536.456	48.0339	µm	7	1000000355	-4.08502	-11.0859	-110.228	20.2282
528.144	38.9314	µm	8	1000000355	-8.31201	-9.1025	-132.401	42.401
518.55	34.87	µm	9	1000000355	-9.59399	-4.0614	-157.056	67.0557
514.693	37.4155	µm	10	1000000355	-3.85699	2.5455	146.576	56.5764
512.535	37.252	µm	11	1000000355	-2.15802	-0.163502	-175.667	85.6673
513.471	37.4659	µm	12	1000000355	0.936035	0.213902	12.8721	-77.1279
512.907	37.9976	µm	13	1000000355	-0.564026	0.5317	136.69	46.6898
511.61	39.9697	µm	14	1000000355	-1.297	1.9721	123.332	33.3319
510.372	49.2545	µm	15	1000000355	-1.23798	9.2848	97.5947	7.59466
502.942	50.1944	µm	16	1000000355	-7.43002	0.939899	172.79	82.7904
493.232	50.7636	µm	17	1000000355	-9.70999	0.569199	176.645	86.6452
485.163	44.2542	µm	18	1000000355	-8.069	-6.5094	-141.106	51.1063
477.569	36.6296	µm	19	1000000355	-7.59399	-7.6246	-134.885	44.8848
477.403	32.503	µm	20	1000000355	-0.165985	-4.1266	-92.3034	2.30338
480.123	23.0935	µm	21	1000000355	2.71997	-9.4095	-73.8772	-16.1228
360.221	96.4704	µm	1	1000000357	-119.902	73.3769	148.534	58.5344
360.445	95.0529	µm	2	1000000357	0.223999	-1.4175	-81.0201	-8.97988
361.747	94.2247	µm	3	1000000357	1.302	-0.828201	-32.4604	-57.5396
358.469	89.282	µm	4	1000000357	-3.27802	-4.9427	-123.552	33.5525
357.677	86.4353	µm	5	1000000357	-0.791992	-2.84669	-105.547	15.5473
352.662	79.7549	µm	7	1000000357	-5.01501	-6.6804	-126.896	36.8957
356.149	77.8136	µm	8	1000000357	3.487	-1.9413	-29.1058	-60.8942
360.181	71.7916	µm	9	1000000357	4.03201	-6.022	-56.1958	-33.8042
359.55	74.5014	µm	10	1000000357	-0.631012	2.7098	103.108	13.1085
363.488	70.8333	µm	11	1000000357	3.93802	-3.66811	-42.9676	-47.0324
357.688	73.8888	µm	12	1000000357	-5.80002	3.0555	152.219	62.2193
361.982	69.1586	µm	13	1000000357	4.29401	-4.7302	-47.7673	-42.2327
364.311	63.9619	µm	14	1000000357	2.32901	-5.1967	-65.8595	-24.1405
367.701	59.4914	µm	15	1000000357	3.38998	-4.4705	-52.8269	-37.1731
371.695	55.7389	µm	16	1000000357	3.99402	-3.7525	-43.2142	-46.7858
376.612	53.7166	µm	17	1000000357	4.91699	-2.0223	-22.3568	-67.6432
376.517	52.1756	µm	18	1000000357	-0.0950012	-1.541	-93.5278	3.52777
376.377	53.5946	µm	19	1000000357	-0.139984	1.419	95.634	5.63398
373.952	55.596	µm	20	1000000357	-2.42502	2.0014	140.467	50.4667
364.876	60.4868	µm	21	1000000357	-9.07599	4.8908	151.681	61.681
360.442	62.7483	µm	22	1000000357	-4.43402	2.2615	152.977	62.9769
357.006	68.9508	µm	23	1000000357	-3.43597	6.2025	118.985	28.985
353.446	71.2086	µm	24	1000000357	-3.56	2.2578	147.617	57.6165
353.103	69.0783	µm	25	1000000357	-0.343018	-2.1303	-99.1472	9.14715
356.379	63.8596	µm	26	1000000357	3.276	-5.2187	-57.8818	-32.1182
355.603	64.4947	µm	27	1000000357	-0.776001	0.635098	140.702	50.7023
581.972	99.5037	µm	1	1000000360	226.369	35.009	8.79141	-81.2086
579.414	88.0735	µm	2	1000000360	-2.55798	-11.4302	-102.614	12.6145
582.227	85.6914	µm	4	1000000360	2.81299	-2.3821	-40.2587	-49.7413
582.465	84.5301	µm	5	1000000360	0.238037	-1.1613	-78.4163	-11.5837
587.212	79.1396	µm	6	1000000360	4.74695	-5.3905	-48.6324	-41.3676
587.982	69.7929	µm	9	1000000360	0.77002	-9.3467	-85.2904	-4.70962
582.491	62.578	µm	10	1000000360	-5.49097	-7.2149	-127.273	37.2733
577.734	61.9217	µm	11	1000000360	-4.75702	-0.6563	-172.145	82.1448
568.242	56.6579	µm	12	1000000360	-9.492	-5.2638	-150.989	60.9894
565.549	52.004	µm	13	1000000360	-2.69299	-4.6539	-120.056	30.0559
563.181	43.09	µm	14	1000000360	-2.36798	-8.914	-104.877	14.8769
565.919	38.7112	µm	15	1000000360	2.73798	-4.3788	-57.9831	-32.0169
570.631	25.5562	µm	16	1000000360	4.71198	-13.155	-70.293	-19.707
570.064	25.264	µm	17	1000000360	-0.566956	-0.2922	-152.734	62.7341
565.103	18.7081	µm	18	1000000360	-4.961	-6.5559	-127.116	37.1156
562.65	17.8396	µm	19	1000000360	-2.453	-0.8685	-160.503	70.5032
557.604	21.4092	µm	20	1000000360	-5.04602	3.5696	144.724	54.7241
557.83	21.5235	µm	21	1000000360	0.226013	0.1143	26.8267	-63.1733
554.393	21.3707	µm	22	1000000360	-3.43701	-0.1528	-177.454	87.4545
547.484	22.4587	µm	23	1000000360	-6.909	1.088	171.051	81.0508
540.708	16.7944	µm	24	1000000360	-6.776	-5.6643	-140.107	50.1065
534.234	15.7155	µm	25	1000000360	-6.474	-1.0789	-170.539	80.5385
530.537	9.80906	µm	26	1000000360	-3.69702	-5.90644	-122.044	32.0437
431.156	101.553	µm	1	1000000362	-99.381	91.7439	137.288	47.2882
427.328	95.1678	µm	2	1000000362	-3.828	-6.3852	-120.943	30.9432
419.219	92.2689	µm	3	1000000362	-8.10901	-2.8989	-160.328	70.3285
414.129	91.4354	µm	4	1000000362	-5.09	-0.833496	-170.7	80.7002
407.066	85.2232	µm	5	1000000362	-7.06299	-6.2122	-138.667	48.667
395.482	75.7477	µm	6	1000000362	-11.584	-9.47549	-140.718	50.7175
390.591	72.7477	µm	7	1000000362	-4.89099	-3	-148.476	58.4762
394.883	74.5156	µm	8	1000000362	4.29199	1.7679	22.3871	-67.6129
388.907	75.7061	µm	9	1000000362	-5.97598	1.1905	168.733	78.7334
394.856	85.4716	µm	10	1000000362	5.94897	9.7655	58.651	-31.349
393.319	93.9274	µm	11	1000000362	-1.53699	8.4558	100.302	10.302
392.851	96.5127	µm	12	1000000362	-0.467987	2.5853	100.26	10.2605
385.811	99.4713	µm	13	1000000362	-7.04001	2.9586	157.205	67.2052
385.899	102.44	µm	14	1000000362	0.0879822	2.9687	88.3024	-1.69755
380.898	101.78	µm	15	1000000362	-5.00098	-0.660004	-172.482	82.4818
370.557	102.488	µm	16	1000000362	-10.341	0.708	176.083	86.0833
363.489	99.6068	µm	17	1000000362	-7.06799	-2.8812	-157.822	67.8222
357.674	104.39	µm	18	1000000362	-5.815	4.7832	140.561	50.5606
340.008	98.016	µm	19	1000000362	-17.666	-6.374	-160.16	70.1603
329.345	101.511	µm	20	1000000362	-10.663	3.495	161.852	71.8524
323.358	106.738	µm	21	1000000362	-5.987	5.227	138.877	48.8772
306.559	108.555	µm	22	1000000362	-16.799	1.817	173.827	83.8268
293.878	115.983	µm	23	1000000362	-12.681	7.428	149.64	59.64
289.504	113.003	µm	24	1000000362	-4.37399	-2.98	-145.733	55.7334
288.4	111.278	µm	25	1000000362	-1.104	-1.725	-122.619	32.6194
283.303	109.828	µm	26	1000000362	-5.09698	-1.45	-164.12	74.1199
277.084	111.238	µm	27	1000000362	-6.21899	1.41	167.226	77.2256
456.046	101.533	µm	1	1000000363	178.962	-9.705	-3.10408	-86.8959
451.882	102.62	µm	2	1000000363	-4.164	1.08701	165.37	75.3695
442.899	105.2	µm	3	1000000363	-8.983	2.57999	163.975	73.9755
433.377	101.772	µm	4	1000000363	-9.52197	-3.42799	-160.201	70.2007
426.224	108.65	µm	5	1000000363	-7.15302	6.878	136.123	46.1229
416.965	114.206	µm	6	1000000363	-9.259	5.556	149.034	59.0335
406.23	118.447	µm	7	1000000363	-10.735	4.241	158.443	68.4428
404.546	124.268	µm	8	1000000363	-1.68402	5.821	106.135	16.1352
404.148	128.092	µm	9	1000000363	-0.39798	3.824	95.9416	5.94163
405.474	130.598	µm	10	1000000363	1.32599	2.50601	62.1156	-27.8844
407.706	137.068	µm	11	1000000363	2.23199	6.46999	70.9668	-19.0332
411.77	144.049	µm	12	1000000363	4.064	6.981	59.7941	-30.2059
413.538	141.669	µm	13	1000000363	1.76801	-2.37999	-53.3927	-36.6073
412.153	129.375	µm	14	1000000363	-1.38498	-12.294	-96.4275	6.42755
414.711	128.125	µm	15	1000000363	2.55798	-1.25	-26.0432	-63.9568
419.257	128.463	µm	16	1000000363	4.54599	0.337997	4.25216	-85.7478
423.614	128.257	µm	17	1000000363	4.35703	-0.205994	-2.70684	-87.2932
426.391	132.065	µm	18	1000000363	2.77698	3.808	53.8987	-36.1013
422.993	129.847	µm	19	1000000363	-3.39798	-2.218	-146.866	56.8658
410.845	126.112	µm	20	1000000363	-12.148	-3.735	-162.91	72.9095
399.408	125.318	µm	21	1000000363	-11.437	-0.793999	-176.029	86.0287
385.503	135.279	µm	22	1000000363	-13.905	9.96101	144.384	54.3836
382.828	148.576	µm	23	1000000363	-2.67499	13.297	101.375	11.3745
390.018	145.91	µm	24	1000000363	7.19	-2.666	-20.3444	-69.6556
388.569	148.322	µm	26	1000000363	-1.44901	2.412	120.995	30.9952
385.568	146.864	µm	27	1000000363	-3.00101	-1.45801	-154.088	64.0877
566.865	102.61	µm	1	1000000364	181.297	-44.254	-13.7175	-76.2825
563.043	102.721	µm	2	1000000364	-3.82196	0.111	178.336	88.3364
561.538	98.5454	µm	3	1000000364	-1.505	-4.1756	-109.821	19.8206
558.053	95.3344	µm	4	1000000364	-3.48505	-3.21101	-137.344	47.3436
556.485	89.1	µm	5	1000000364	-1.56799	-6.2344	-104.117	14.1175
556.704	81.784	µm	6	1000000364	0.218994	-7.316	-88.2854	-1.71456
555.963	83.7751	µm	7	1000000364	-0.740967	1.9911	110.412	20.4122
555.869	86.8525	µm	8	1000000364	-0.0939941	3.0774	91.7495	1.74946
550.727	86.9839	µm	9	1000000364	-5.14203	0.131401	178.536	88.5362
546.114	90.5228	µm	10	1000000364	-4.61298	3.53889	142.506	52.506
543.425	100.077	µm	11	1000000364	-2.68903	9.55421	105.719	15.7192
539.752	110.219	µm	12	1000000364	-3.67297	10.142	109.908	19.9081
539.379	120.514	µm	13	1000000364	-0.372986	10.295	92.0749	2.07491
535.203	121.666	µm	14	1000000364	-4.17603	1.152	164.578	74.5779
534.604	119.888	µm	15	1000000364	-0.598999	-1.778	-108.618	18.6184
535.72	120.646	µm	16	1000000364	1.11597	0.758003	34.1857	-55.8143
537.575	120.484	µm	17	1000000364	1.85504	-0.162003	-4.99103	-85.009
537.465	118.859	µm	18	1000000364	-0.109985	-1.625	-93.8721	3.87206
537.419	118.772	µm	19	1000000364	-0.0460205	-0.086998	-117.878	27.8781
536.8	118.257	µm	20	1000000364	-0.619019	-0.514999	-140.241	50.2409
537.329	117.981	µm	21	1000000364	0.528992	-0.276001	-27.5533	-62.4467
537.706	116.49	µm	22	1000000364	0.377014	-1.491	-75.8097	-14.1903
536.882	115.401	µm	23	1000000364	-0.823975	-1.089	-127.112	37.1125
540.243	116.658	µm	24	1000000364	3.36096	1.257	20.5057	-69.4943
539.75	117.795	µm	25	1000000364	-0.492981	1.137	113.441	23.4406
539.523	118.318	µm	26	1000000364	-0.22699	0.523003	113.461	23.4615
414.62	108.512	µm	1	1000000367	-124.903	-9.806	-175.511	85.511
405.806	108.508	µm	2	1000000367	-8.814	-0.0039978	-179.974	89.974
402.196	102.148	µm	3	1000000367	-3.60999	-6.36	-119.58	29.5796
405.492	113.604	µm	4	1000000367	3.29599	11.456	73.949	-16.051
420.851	114.682	µm	5	1000000367	15.359	1.078	4.01484	-85.9852
427.78	124.951	µm	6	1000000367	6.92899	10.269	55.9906	-34.0094
418.73	137.912	µm	7	1000000367	-9.04999	12.961	124.925	34.9246
416.604	139.533	µm	8	1000000367	-2.12601	1.621	142.676	52.6758
411.466	139.779	µm	9	1000000367	-5.138	0.246002	177.259	87.2588
408.098	144.83	µm	10	1000000367	-3.36801	5.05099	123.695	33.6954
403.928	152.899	µm	11	1000000367	-4.16998	8.069	117.329	27.3295
395.697	156.182	µm	12	1000000367	-8.23102	3.283	158.255	68.255
402.71	154.571	µm	13	1000000367	7.013	-1.61101	-12.9374	-77.0626
396.085	155.793	µm	14	1000000367	-6.625	1.222	169.549	79.5491
399.835	157.535	µm	15	1000000367	3.75	1.742	24.9165	-65.0835
408.695	155.397	µm	16	1000000367	8.86002	-2.138	-13.5666	-76.4334
417.425	154.47	µm	17	1000000367	8.72998	-0.927002	-6.0613	-83.9387
419.066	154.503	µm	18	1000000367	1.64102	0.0330048	1.1522	-88.8478
417.021	153.637	µm	19	1000000367	-2.04501	-0.866013	-157.049	67.0485
412.031	163.016	µm	20	1000000367	-4.98999	9.37901	118.015	28.0147
416.676	154.181	µm	21	1000000367	4.64499	-8.83501	-62.2669	-27.7331
415.682	158.064	µm	22	1000000367	-0.993988	3.883	104.359	14.3585
415.674	156.481	µm	23	1000000367	-0.00799561	-1.58299	-90.2894	0.289395
417.671	161.488	µm	24	1000000367	1.99698	5.007	68.2561	-21.7439
430.318	165.568	µm	25	1000000367	12.647	4.07999	17.88	-72.12
432.033	166.537	µm	26	1000000367	1.715	0.969009	29.4674	-60.5326
435.591	168.531	µm	27	1000000367	3.55801	1.994	29.2674	-60.7326
476.402	112.588	µm	1	1000000370	40.811	-55.943	-53.8889	-36.1111
483.052	113.668	µm	2	1000000370	6.64999	1.08	9.22466	-80.7753
484.468	114.621	µm	3	1000000370	1.41599	0.953003	33.9418	-56.0582
487.988	114.353	µm	4	1000000370	3.52002	-0.268005	-4.35396	-85.646
489.499	115.747	µm	5	1000000370	1.51099	1.394	42.694	-47.306
491.284	118.627	µm	6	1000000370	1.785	2.88	58.2096	-31.7904
493.171	128.284	µm	9	1000000370	1.88699	9.657	78.9436	-11.0564
493.525	131.81	µm	10	1000000370	0.354004	3.526	84.2668	-5.73318
489.533	140.369	µm	11	1000000370	-3.992	8.55901	115.005	25.0048
485.019	136.987	µm	12	1000000370	-4.51398	-3.382	-143.158	53.1584
474.931	137.369	µm	13	1000000370	-10.088	0.382004	177.831	87.8314
473.205	142.25	µm	14	1000000370	-1.72601	4.881	109.475	19.4746
472.572	141.425	µm	15	1000000370	-0.632996	-0.824997	-127.498	37.498
461.499	143.041	µm	16	1000000370	-11.073	1.616	171.697	81.6969
453.764	142.21	µm	17	1000000370	-7.73499	-0.830994	-173.868	83.8681
452.628	141.716	µm	18	1000000370	-1.13602	-0.494003	-156.498	66.4979
443.294	137.238	µm	19	1000000370	-9.33398	-4.478	-154.371	64.3705
434.769	134.787	µm	20	1000000370	-8.52499	-2.451	-163.96	73.9596
433.684	135.708	µm	21	1000000370	-1.08502	0.92099	139.675	49.6747
423.158	135.56	µm	23	1000000370	-10.526	-0.147995	-179.194	89.1945
417.602	136.58	µm	24	1000000370	-5.556	1.02	169.597	79.5971
409.83	140.206	µm	25	1000000370	-7.772	3.62599	154.989	64.9888
402.663	139.724	µm	26	1000000370	-7.16699	-0.481995	-176.153	86.1525
399.358	135.186	µm	27	1000000370	-3.30499	-4.53799	-126.066	36.0656
579.663	112.372	µm	1	1000000372	180.305	-22.814	-7.21132	-82.7887
580.468	108.823	µm	2	1000000372	0.804993	-3.549	-77.2203	-12.7797
577.281	104.641	µm	3	1000000372	-3.18701	-4.182	-127.31	37.3102
572.402	96.4182	µm	5	1000000372	-4.87903	-8.2228	-120.683	30.6829
565.241	99.0344	µm	6	1000000372	-7.16095	2.6162	159.931	69.9306
563.137	105.488	µm	7	1000000372	-2.104	6.4536	108.057	18.057
563.72	113.256	µm	8	1000000372	0.582947	7.768	85.7083	-4.2917
558.555	108.821	µm	9	1000000372	-5.16498	-4.435	-139.348	49.3484
556.341	100.844	µm	10	1000000372	-2.21399	-7.977	-105.512	15.5118
555.453	91.1083	µm	11	1000000372	-0.888	-9.7357	-95.2116	5.21157
556.376	88.114	µm	12	1000000372	0.922974	-2.9943	-72.8684	-17.1316
553.072	81.7267	µm	13	1000000372	-3.30396	-6.3873	-117.351	27.3511
546.955	72.7193	µm	14	1000000372	-6.117	-9.0074	-124.181	34.1808
540.196	74.9408	µm	15	1000000372	-6.75903	2.2215	161.806	71.8058
530.281	83.6189	µm	17	1000000372	-9.91498	8.67809	138.806	48.8059
532.722	91.9132	µm	18	1000000372	2.44098	8.2943	73.6011	-16.3989
532.151	87.5192	µm	19	1000000372	-0.570984	-4.394	-97.4039	7.40389
530.959	88.8864	µm	20	1000000372	-1.19202	1.3672	131.084	41.0842
530.531	86.0323	µm	21	1000000372	-0.427979	-2.8541	-98.5281	8.5281
535.659	85.2481	µm	22	1000000372	5.12799	-0.784203	-8.69465	-81.3054
536.213	79.8931	µm	23	1000000372	0.554016	-5.355	-84.0933	-5.90667
535.66	77.6239	µm	24	1000000372	-0.55304	-2.2692	-103.697	13.6969
528.547	78.6961	µm	25	1000000372	-7.11298	1.0722	171.428	81.4279
522.829	85.4007	µm	26	1000000372	-5.71802	6.70461	130.459	40.4592
515.714	91.7423	µm	27	1000000372	-7.11499	6.3416	138.289	48.2893
591.146	115.131	µm	1	1000000376	75.432	23.3887	17.2267	-72.7733
593.195	116.571	µm	2	1000000376	2.04901	1.44	35.0988	-54.9012
589.584	111.641	µm	3	1000000376	-3.61102	-4.93	-126.221	36.2212
586.375	110.312	µm	4	1000000376	-3.20898	-1.329	-157.503	67.5031
579.065	107.573	µm	5	1000000376	-7.31	-2.739	-159.459	69.4594
577.303	98.2919	µm	6	1000000376	-1.76202	-9.2811	-100.75	10.7497
578.826	88.4497	µm	7	1000000376	1.52301	-9.8422	-81.2037	-8.79634
581.749	93.3525	µm	8	1000000376	2.92303	4.9028	59.1967	-30.8033
580.847	99.9714	µm	9	1000000376	-0.902039	6.6189	97.7606	7.76059
575.758	99.9653	µm	10	1000000376	-5.08899	-0.00609589	-179.931	89.9314
572.089	91.0173	µm	11	1000000376	-3.66901	-8.948	-112.295	22.2954
568.656	86.1166	µm	12	1000000376	-3.43298	-4.9007	-125.012	35.0116
574.721	80.5146	µm	13	1000000376	6.065	-5.602	-42.7274	-47.2726
571.796	74.0469	µm	14	1000000376	-2.92499	-6.4677	-114.335	24.3346
572.396	73.4489	µm	15	1000000376	0.599976	-0.598	-44.9055	-45.0945
572.231	74.561	µm	16	1000000376	-0.164978	1.1121	98.4382	8.43819
570.143	71.0339	µm	17	1000000376	-2.08801	-3.5271	-120.625	30.6252
566.227	76.7749	µm	18	1000000376	-3.91602	5.741	124.298	34.2984
564.686	84.8346	µm	19	1000000376	-1.54102	8.0597	100.824	10.8243
562.122	89.1935	µm	20	1000000376	-2.56396	4.35889	120.465	30.4647
561.68	96.8695	µm	21	1000000376	-0.442017	7.676	93.2957	3.29569
568.428	106.161	µm	22	1000000376	6.74799	9.2915	54.0108	-35.9892
568.409	107.837	µm	23	1000000376	-0.0189819	1.67599	90.6489	0.648891
522.707	118.435	µm	1	1000000378	-45.702	10.598	166.944	76.9442
523.336	119.83	µm	2	1000000378	0.629028	1.395	65.7287	-24.2713
521.993	111.941	µm	3	1000000378	-1.34302	-7.889	-99.6614	9.66137
524.486	113.664	µm	4	1000000378	2.49304	1.723	34.6493	-55.3507
512.216	111.599	µm	5	1000000378	-12.27	-2.065	-170.447	80.4468
505.092	110.219	µm	6	1000000378	-7.12399	-1.38	-169.037	79.0369
497.466	108.756	µm	7	1000000378	-7.62601	-1.46301	-169.14	79.1401
490.814	105.305	µm	8	1000000378	-6.65201	-3.451	-152.58	62.5802
478.737	91.7518	µm	11	1000000378	-12.077	-13.5532	-131.704	41.7036
468.735	82.9489	µm	13	1000000378	-10.002	-8.8029	-138.649	48.6486
472.446	79.1297	µm	14	1000000378	3.71103	-3.8192	-45.823	-44.177
477.731	71.0122	µm	15	1000000378	5.28497	-8.1175	-56.9335	-33.0665
479.497	68.7401	µm	16	1000000378	1.76602	-2.2721	-52.1434	-37.8566
481.113	65.3509	µm	17	1000000378	1.616	-3.3892	-64.5078	-25.4922
479.631	60.835	µm	18	1000000378	-1.48199	-4.5159	-108.168	18.1684
479.316	60.9931	µm	19	1000000378	-0.315002	0.1581	153.348	63.3479
478.405	59.5388	µm	20	1000000378	-0.911011	-1.4543	-122.064	32.0641
476.413	59.417	µm	21	1000000378	-1.992	-0.121799	-176.501	86.5011
477.087	60.3029	µm	22	1000000378	0.674011	0.885899	52.7353	-37.2647
480.364	61.0108	µm	23	1000000378	3.27701	0.707901	12.1898	-77.8102
477.91	62.6662	µm	24	1000000378	-2.45401	1.6554	145.998	55.9976
474.278	64.7454	µm	25	1000000378	-3.63199	2.0792	150.21	60.2102
460.942	59.8849	µm	26	1000000378	-13.336	-4.8605	-159.975	69.975
453.441	58.2503	µm	27	1000000378	-7.50098	-1.6346	-167.706	77.7064
530.905	119.772	µm	1	1000000381	77.464	61.5217	38.4565	-51.5435
529.388	117.843	µm	2	1000000381	-1.51703	-1.929	-128.183	38.1827
530.492	116.064	µm	3	1000000381	1.104	-1.779	-58.1773	-31.8227
530.128	114.973	µm	4	1000000381	-0.364014	-1.091	-108.451	18.4513
523.52	113.2	µm	5	1000000381	-6.60797	-1.773	-164.981	74.9806
513.184	112.447	µm	6	1000000381	-10.336	-0.752998	-175.833	85.8332
503.744	111.837	µm	7	1000000381	-9.44003	-0.610001	-176.303	86.3028
498.814	114.567	µm	8	1000000381	-4.92999	2.73	151.024	61.0243
493.754	111.993	µm	9	1000000381	-5.06	-2.57401	-153.038	63.0377
486.795	105.771	µm	10	1000000381	-6.95898	-6.22199	-138.2	48.2003
486.445	103.782	µm	11	1000000381	-0.350006	-1.98901	-99.9802	9.98018
480.154	101.042	µm	12	1000000381	-6.29102	-2.74	-156.465	66.4649
[truncated: 5,384 more rows]

## Sheet: Fig. 6D WT 2
Position X	Position Y	Unit	Time	TrackID	X change	Y change	Angle	A/P axis Angle
236.318	0.345944	µm	1	1000000003
239.511	1.61556	µm	2	1000000003	3.19301	1.26962	21.6839	-68.3161
242.614	0.345944	µm	3	1000000003	3.103	-1.26962	-22.2523	-67.7477		Angle column represents the absolute angle obtained from original data, while A/P axis Angle is the final angle used in figures.
249.072	2.97234	µm	4	1000000003	6.45801	2.6264	22.131	-67.869		direction	-90 to -60	-60 to -30	-30 to 0	0 to 30	30 to 60	60 to 90	sum
256.454	7.13629	µm	5	1000000003	7.382	4.16395	29.4259	-60.5741		number	2190	1981	2035	2342	2646	3222	14416
259.406	9.26021	µm	6	1000000003	2.952	2.12392	35.7345	-54.2655
261.071	10.1486	µm	7	1000000003	1.66501	0.88839	28.0828	-61.9172
263.011	11.4723	µm	8	1000000003	1.93997	1.3237	34.3069	-55.6931
266.866	18.8544	µm	9	1000000003	3.85501	7.3821	62.426	-27.574
269.177	21.9559	µm	10	1000000003	2.311	3.1015	53.3093	-36.6907
270.379	23.8599	µm	11	1000000003	1.202	1.904	57.7358	-32.2642
270.694	25.1808	µm	12	1000000003	0.315002	1.3209	76.5869	-13.4131
269.384	26.4147	µm	13	1000000003	-1.31	1.2339	136.713	46.7134
270.967	25.7614	µm	14	1000000003	1.58301	-0.653299	-22.4257	-67.5743
271.548	23.5389	µm	15	1000000003	0.580994	-2.2225	-75.3499	-14.6501
274.75	27.5562	µm	16	1000000003	3.202	4.0173	51.4433	-38.5567
275.143	26.4394	µm	17	1000000003	0.393005	-1.1168	-70.6129	-19.3871
279.073	28.5031	µm	18	1000000003	3.92999	2.0637	27.7047	-62.2953
285.923	30.4904	µm	19	1000000003	6.85001	1.9873	16.1783	-73.8217
289.456	33.0373	µm	20	1000000003	3.53299	2.5469	35.7875	-54.2125
285.852	30.3273	µm	21	1000000003	-3.604	-2.71	-143.059	53.059
277.545	21.2166	µm	22	1000000003	-8.30698	-9.1107	-132.358	42.358
274.112	19.1414	µm	23	1000000003	-3.43301	-2.0752	-148.848	58.8477
267.378	16.1672	µm	24	1000000003	-6.73401	-2.9742	-156.17	66.1705
262.377	12.7091	µm	25	1000000003	-5.00098	-3.4581	-145.337	55.3367
260.505	9.76326	µm	26	1000000003	-1.87201	-2.94584	-122.435	32.435
260.36	11.2708	µm	27	1000000003	-0.14502	1.50754	95.4947	5.49473
260.61	10.2801	µm	28	1000000003	0.25	-0.9907	-75.8373	-14.1627
261.88	9.55829	µm	29	1000000003	1.27002	-0.72181	-29.6116	-60.3884
261.666	7.78312	µm	30	1000000003	-0.21402	-1.77517	-96.8746	6.87457
261.651	3.35246	µm	31	1000000003	-0.0149841	-4.43066	-90.1938	0.193769
261.265	0.345944	µm	32	1000000003	-0.385986	-3.00652	-97.3158	7.3158
263.449	12.5716	µm	1	1000000011	2.18399	12.2257	79.8715	-10.1285
264.357	15.7681	µm	2	1000000011	0.90799	3.1965	74.1424	-15.8576
271.718	20.8086	µm	3	1000000011	7.36099	5.0405	34.4017	-55.5983
273.021	22.9276	µm	4	1000000011	1.30301	2.119	58.412	-31.588
272.379	23.6348	µm	5	1000000011	-0.641998	0.707199	132.233	42.2333
277.246	27.2993	µm	6	1000000011	4.867	3.6645	36.9771	-53.0229
277.767	28.1774	µm	7	1000000011	0.520996	0.878101	59.3184	-30.6816
279.255	30.0345	µm	8	1000000011	1.48801	1.8571	51.2964	-38.7036
284.594	32.1839	µm	9	1000000011	5.33899	2.1494	21.929	-68.071
284.569	32.5677	µm	10	1000000011	-0.0249939	0.383801	93.726	3.72596
285.803	32.8345	µm	11	1000000011	1.23401	0.2668	12.1999	-77.8001
287.829	33.5321	µm	12	1000000011	2.026	0.697601	18.9998	-71.0002
297.57	40.638	µm	13	1000000011	9.741	7.1059	36.1101	-53.8899
304.297	42.3537	µm	14	1000000011	6.72699	1.7157	14.3081	-75.6919
302.99	42.0508	µm	15	1000000011	-1.30701	-0.302898	-166.952	76.9521
302.529	47.9127	µm	16	1000000011	-0.460999	5.8619	94.4967	4.49667
303.381	50.5027	µm	17	1000000011	0.85202	2.59	71.7906	-18.2094
300.715	58.1581	µm	18	1000000011	-2.66602	7.6554	109.201	19.2008
296.799	57.7939	µm	19	1000000011	-3.91599	-0.364201	-174.687	84.6866
293.845	54.8028	µm	20	1000000011	-2.95401	-2.9911	-134.643	44.6425
291.211	45.1493	µm	21	1000000011	-2.634	-9.6535	-105.262	15.2619
289.196	42.9565	µm	22	1000000011	-2.01498	-2.1928	-132.58	42.5802
286.453	39.1892	µm	23	1000000011	-2.74301	-3.7673	-126.059	36.0588
280.548	34.9819	µm	24	1000000011	-5.905	-4.2073	-144.53	54.5302
272.244	35.4455	µm	25	1000000011	-8.30402	0.4636	176.805	86.8046
264.18	44.619	µm	26	1000000011	-8.064	9.1735	131.317	41.3172
255.339	54.2933	µm	27	1000000011	-8.84099	9.6743	132.423	42.423
253.665	52.6236	µm	28	1000000011	-1.67401	-1.6697	-135.074	45.0739
257.37	50.7409	µm	29	1000000011	3.705	-1.8827	-26.9375	-63.0625
255.67	51.2887	µm	30	1000000011	-1.7	0.547802	162.139	72.1391
256.4	52.2579	µm	31	1000000011	0.729996	0.9692	53.0132	-36.9868
257.292	45.1332	µm	33	1000000011	0.891998	-7.1247	-82.8638	-7.13619
257.893	45.5537	µm	34	1000000011	0.601013	0.420498	34.9785	-55.0215
255.606	47.9769	µm	35	1000000011	-2.287	2.4232	133.344	43.3437
254.566	47.4122	µm	36	1000000011	-1.04001	-0.564697	-151.499	61.4992
253.399	51.2097	µm	37	1000000011	-1.16699	3.7975	107.082	17.0825
255.447	56.5311	µm	38	1000000011	2.048	5.3214	68.9502	-21.0498
255.46	57.8884	µm	39	1000000011	0.0130005	1.3573	89.4512	-0.548774
252.957	51.5099	µm	40	1000000011	-2.50301	-6.3785	-111.426	21.4257
251.268	58.0314	µm	42	1000000011	-1.689	6.5215	104.52	14.5199
278.252	28.0009	µm	1	1000000026	26.984	-30.0305	-48.0586	-41.9414
286.205	34.0376	µm	2	1000000026	7.95297	6.0367	37.2003	-52.7997
290.923	42.0059	µm	3	1000000026	4.71802	7.9683	59.3703	-30.6297
294.241	43.735	µm	4	1000000026	3.31799	1.7291	27.5253	-62.4747
297.422	44.7464	µm	5	1000000026	3.181	1.0114	17.6381	-72.3619
304.746	44.3229	µm	6	1000000026	7.32401	-0.4235	-3.30936	-86.6906
304.955	44.86	µm	7	1000000026	0.208984	0.537102	68.7392	-21.2608
306.85	47.3795	µm	8	1000000026	1.89502	2.5195	53.0517	-36.9483
303.273	45.5028	µm	9	1000000026	-3.577	-1.8767	-152.316	62.3159
310.77	49.2393	µm	10	1000000026	7.49698	3.7365	26.4917	-63.5083
314.485	50.1953	µm	11	1000000026	3.715	0.956001	14.4311	-75.5689
315.85	45.1693	µm	12	1000000026	1.36502	-5.026	-74.8055	-15.1945
317.585	49.9973	µm	13	1000000026	1.73499	4.828	70.2336	-19.7664
317.136	49.2715	µm	14	1000000026	-0.449005	-0.7258	-121.742	31.7424
316.288	48.3104	µm	15	1000000026	-0.847992	-0.961102	-131.422	41.4224
317.874	50.8013	µm	16	1000000026	1.586	2.4909	57.5144	-32.4856
320.496	57.7069	µm	17	1000000026	2.62201	6.9056	69.2086	-20.7914
322.13	61.5758	µm	18	1000000026	1.634	3.8689	67.1036	-22.8964
324.063	64.7222	µm	19	1000000026	1.93298	3.1464	58.4356	-31.5644
322.191	63.5127	µm	20	1000000026	-1.87198	-1.2095	-147.133	57.1332
320.611	59.442	µm	21	1000000026	-1.58002	-4.0707	-111.213	21.2134
319.446	57.3804	µm	22	1000000026	-1.16498	-2.0616	-119.47	29.4701
311.981	54.1369	µm	23	1000000026	-7.46503	-3.2435	-156.515	66.5154
312.015	58.5314	µm	24	1000000026	0.0340271	4.3945	89.5564	-0.443639
312.88	59.683	µm	25	1000000026	0.86499	1.1516	53.089	-36.911
319.504	61.9341	µm	26	1000000026	6.62399	2.2511	18.7699	-71.2301
319.958	62.7598	µm	27	1000000026	0.45401	0.825699	61.1958	-28.8042
320.212	56.2464	µm	28	1000000026	0.253998	-6.5134	-87.7668	-2.23319
312.79	53.9884	µm	29	1000000026	-7.422	-2.258	-163.079	73.0786
303.665	57.3793	µm	30	1000000026	-9.125	3.3909	159.615	69.6147
295.119	58.038	µm	31	1000000026	-8.54602	0.658699	175.593	85.5925
286.828	63.7435	µm	32	1000000026	-8.29099	5.7055	145.466	55.4659
289.078	59.6941	µm	33	1000000026	2.25	-4.0494	-60.9418	-29.0582
289.749	58.714	µm	34	1000000026	0.67099	-0.980099	-55.6039	-34.3961
290.29	55.8714	µm	35	1000000026	0.541016	-2.8426	-79.2241	-10.7759
289.221	55.1648	µm	36	1000000026	-1.069	-0.7066	-146.536	56.5356
285.439	51.9762	µm	37	1000000026	-3.78201	-3.1886	-139.866	49.8659
280.872	51.3097	µm	38	1000000026	-4.56699	-0.6665	-171.697	81.6969
276.765	50.3108	µm	39	1000000026	-4.10699	-0.998901	-166.33	76.33
270.644	45.3686	µm	40	1000000026	-6.121	-4.9422	-141.082	51.082
270.004	40.3535	µm	41	1000000026	-0.640015	-5.0151	-97.2726	7.27264
267.507	33.5746	µm	42	1000000026	-2.49701	-6.7789	-110.221	20.2213
270.693	39.2187	µm	1	1000000027	3.186	5.6441	60.556	-29.444
263.824	41.0734	µm	2	1000000027	-6.86899	1.8547	164.89	74.8899
262.826	41.1093	µm	3	1000000027	-0.998016	0.0359001	177.94	87.9399
263.289	40.9253	µm	4	1000000027	0.463013	-0.183998	-21.6725	-68.3275
255.365	41.9697	µm	5	1000000027	-7.924	1.0444	172.492	82.4916
252.428	41.3893	µm	6	1000000027	-2.93701	-0.580399	-168.822	78.8215
245.071	30.865	µm	7	1000000027	-7.35699	-10.5243	-124.955	34.9554
244.589	28.9825	µm	8	1000000027	-0.481995	-1.8825	-104.361	14.3615
245.592	29.2228	µm	9	1000000027	1.00299	0.240299	13.4731	-76.5269
247.449	32.0706	µm	10	1000000027	1.85701	2.8478	56.8922	-33.1078
247.391	33.6017	µm	11	1000000027	-0.0579987	1.5311	92.1693	2.16935
244.284	31.0225	µm	12	1000000027	-3.10701	-2.5792	-140.303	50.3032
242.851	26.3522	µm	13	1000000027	-1.433	-4.6703	-107.058	17.0577
242.949	17.4749	µm	14	1000000027	0.0980072	-8.8773	-89.3675	-0.632531
242.723	15.5514	µm	15	1000000027	-0.225998	-1.9235	-96.7011	6.70114
242.72	14.5231	µm	16	1000000027	-0.00300598	-1.0283	-90.1675	0.16749
242.381	15.097	µm	17	1000000027	-0.339005	0.5739	120.57	30.5705
244.105	9.62681	µm	18	1000000027	1.724	-5.47019	-72.5071	-17.4929
245.747	4.61959	µm	19	1000000027	1.642	-5.00722	-71.8443	-18.1557
245.491	4.65651	µm	20	1000000027	-0.255997	0.0369201	171.793	81.7933
244.299	0.345944	µm	21	1000000027	-1.192	-4.31057	-105.458	15.4577
245.33	0.345944	µm	22	1000000027	1.03101	0	0	-90
246.209	0.345944	µm	23	1000000027	0.878998	0	0	-90
244.954	0.345944	µm	24	1000000027	-1.255	0	180	90
245.763	0.345944	µm	25	1000000027	0.809006	0	0	-90
245.687	7.19918	µm	26	1000000027	-0.076004	6.85324	90.6354	0.635398
246.901	10.0262	µm	27	1000000027	1.214	2.82702	66.7599	-23.2401
245.118	13.4822	µm	28	1000000027	-1.783	3.456	117.29	27.2899
242.854	13.6412	µm	29	1000000027	-2.26399	0.159	175.983	85.9827
236.82	15.4736	µm	30	1000000027	-6.034	1.8324	163.108	73.1075
227.962	14.7707	µm	31	1000000027	-8.858	-0.7029	-175.463	85.463
222.644	10.9848	µm	32	1000000027	-5.31801	-3.7859	-144.553	54.5529
220.494	8.17857	µm	33	1000000027	-2.14999	-2.80623	-127.458	37.4575
218.832	0.345944	µm	34	1000000027	-1.662	-7.83263	-101.98	11.9799
221.694	0.345944	µm	37	1000000027	2.862	0	0	-90
222.253	0.345944	µm	38	1000000027	0.559006	0	0	-90
223.029	5.53402	µm	39	1000000027	0.776001	5.18808	81.4931	-8.50689
220.816	17.4877	µm	40	1000000027	-2.21301	11.9537	100.489	10.4885
218.192	19.1892	µm	41	1000000027	-2.62399	1.7015	147.039	57.039
216.176	23.7744	µm	42	1000000027	-2.01601	4.5852	113.734	23.734
315.95	38.7571	µm	1	1000000028	99.774	14.9827	8.54009	-81.4599
323.991	48.2252	µm	2	1000000028	8.04099	9.4681	49.6597	-40.3403
331.348	51.3715	µm	3	1000000028	7.35699	3.1463	23.1545	-66.8455
336.857	48.9708	µm	4	1000000028	5.509	-2.4007	-23.5465	-66.4535
333.511	49.8614	µm	5	1000000028	-3.34601	0.890602	165.095	75.0952
333.29	51.5914	µm	6	1000000028	-0.220978	1.73	97.2791	7.27914
334.401	50.5643	µm	7	1000000028	1.11099	-1.0271	-42.753	-47.247
332.92	53.5193	µm	8	1000000028	-1.48099	2.955	116.619	26.6191
333.765	51.7454	µm	9	1000000028	0.845001	-1.7739	-64.5291	-25.4709
334.727	51.4906	µm	10	1000000028	0.961975	-0.254799	-14.8353	-75.1647
331.347	50.6505	µm	11	1000000028	-3.38	-0.840099	-166.042	76.042
332.879	53.902	µm	12	1000000028	1.53201	3.2515	64.7715	-25.2285
335.43	55.9336	µm	13	1000000028	2.55099	2.0316	38.5337	-51.4663
336.446	55.4491	µm	14	1000000028	1.01602	-0.484501	-25.4946	-64.5054
338.485	56.5905	µm	15	1000000028	2.03897	1.1414	29.2397	-60.7603
336.675	54.9182	µm	16	1000000028	-1.81	-1.6723	-137.264	47.2644
332.494	50.5064	µm	17	1000000028	-4.181	-4.4118	-133.461	43.4614
332.6	47.4295	µm	18	1000000028	0.106018	-3.0769	-88.0266	-1.97341
330.234	44.0748	µm	19	1000000028	-2.366	-3.3547	-125.194	35.1945
326.253	41.6664	µm	20	1000000028	-3.98102	-2.4084	-148.827	58.8273
323.531	37.457	µm	21	1000000028	-2.72198	-4.2094	-122.889	32.8885
323.223	34.5642	µm	22	1000000028	-0.308014	-2.8928	-96.0777	6.07773
323.113	30.79	µm	23	1000000028	-0.109985	-3.7742	-91.6692	1.6692
323.303	30.2338	µm	24	1000000028	0.190002	-0.5562	-71.1394	-18.8606
323.005	31.0935	µm	25	1000000028	-0.298004	0.859699	109.118	19.1182
325.276	27.416	µm	26	1000000028	2.271	-3.6775	-58.3031	-31.6969
326.415	23.7907	µm	27	1000000028	1.13901	-3.6253	-72.5582	-17.4418
332.04	21.9149	µm	28	1000000028	5.625	-1.8758	-18.4423	-71.5577
334.918	16.7957	µm	29	1000000028	2.87799	-5.1192	-60.6555	-29.3445
333.142	15.4624	µm	30	1000000028	-1.776	-1.3333	-143.103	53.1033
329.741	13.6287	µm	31	1000000028	-3.401	-1.8337	-151.668	61.668
331.711	12.7725	µm	32	1000000028	1.97	-0.8562	-23.4907	-66.5093
335.534	16.7661	µm	33	1000000028	3.823	3.9936	46.2503	-43.7497
337.452	18.8627	µm	34	1000000028	1.918	2.0966	47.5473	-42.4527
336.694	16.7815	µm	35	1000000028	-0.757996	-2.0812	-110.012	20.0122
337.184	17.0164	µm	36	1000000028	0.48999	0.2349	25.6129	-64.3871
334.612	16.3437	µm	37	1000000028	-2.57199	-0.672699	-165.343	75.3427
330.748	15.7149	µm	38	1000000028	-3.86401	-0.6288	-170.757	80.7571
330.294	16.3678	µm	39	1000000028	-0.453979	0.6529	124.812	34.812
322.653	15.9752	µm	40	1000000028	-7.64099	-0.3926	-177.059	87.0587
321.217	15.7869	µm	41	1000000028	-1.436	-0.1883	-172.53	82.5296
321.59	15.6151	µm	42	1000000028	0.372986	-0.1718	-24.7311	-65.2689
228.533	43.9384	µm	1	1000000033	-93.057	28.3233	163.072	73.0716
226.404	37.3884	µm	2	1000000033	-2.129	-6.55	-108.006	18.0061
225.949	37.3742	µm	3	1000000033	-0.455002	-0.0142021	-178.212	88.2122
225.065	36.6667	µm	4	1000000033	-0.884003	-0.7075	-141.328	51.3284
225.497	36.8804	µm	5	1000000033	0.431992	0.213703	26.3213	-63.6787
223.16	37.7381	µm	6	1000000033	-2.33699	0.857697	159.846	69.8464
222.612	38.2336	µm	7	1000000033	-0.548004	0.495502	137.88	47.8803
223.211	39.9455	µm	8	1000000033	0.598999	1.7119	70.7149	-19.2851
221.952	40.9973	µm	9	1000000033	-1.259	1.0518	140.124	50.1238
221.254	42.3849	µm	10	1000000033	-0.697998	1.3876	116.704	26.7036
222.525	44.5955	µm	11	1000000033	1.271	2.2106	60.103	-29.897
220.167	44.8841	µm	12	1000000033	-2.35799	0.288601	173.022	83.0221
219.75	46.5945	µm	13	1000000033	-0.417007	1.7104	103.702	13.7018
221.725	50.5051	µm	14	1000000033	1.97501	3.9106	63.2044	-26.7956
220.95	50.017	µm	15	1000000033	-0.775009	-0.488102	-147.797	57.7972
220.983	46.9968	µm	16	1000000033	0.0330048	-3.0202	-89.3739	-0.626104
222.322	43.995	µm	17	1000000033	1.339	-3.0018	-65.9599	-24.0401
222.494	45.649	µm	18	1000000033	0.171997	1.654	84.0632	-5.93677
222.598	48.8253	µm	19	1000000033	0.104004	3.1763	88.1246	-1.87541
228.072	51.7019	µm	20	1000000033	5.474	2.8766	27.7221	-62.2779
227.923	50.8405	µm	21	1000000033	-0.149002	-0.861401	-99.8137	9.81371
222.749	56.5772	µm	22	1000000033	-5.17401	5.7367	132.048	42.0477
217.842	56.4349	µm	23	1000000033	-4.907	-0.142303	-178.339	88.3389
216.581	54.9542	µm	24	1000000033	-1.261	-1.4807	-130.419	40.4186
217.692	51.3525	µm	25	1000000033	1.11101	-3.6017	-72.8567	-17.1433
212.367	55.8931	µm	26	1000000033	-5.325	4.5406	139.546	49.5459
215.515	55.8272	µm	27	1000000033	3.14799	-0.0658989	-1.19923	-88.8008
211.578	56.635	µm	28	1000000033	-3.937	0.807796	168.405	78.4049
218.819	55.7944	µm	29	1000000033	7.241	-0.840599	-6.62176	-83.3782
220.395	57.1354	µm	30	1000000033	1.576	1.341	40.394	-49.606
225.205	58.7235	µm	31	1000000033	4.81	1.5881	18.2715	-71.7285
230.07	61.7541	µm	32	1000000033	4.86501	3.0306	31.9204	-58.0796
234.99	62.4596	µm	33	1000000033	4.92	0.705498	8.16024	-81.8398
236.635	60.6102	µm	34	1000000033	1.64499	-1.8494	-48.3478	-41.6522
238.053	58.4626	µm	35	1000000033	1.418	-2.1476	-56.5643	-33.4357
238.868	55.1968	µm	36	1000000033	0.815002	-3.2658	-75.9877	-14.0123
237.689	51.166	µm	37	1000000033	-1.179	-4.0308	-106.304	16.3041
237.411	42.3806	µm	38	1000000033	-0.278	-8.7854	-91.8124	1.81243
238.467	27.6576	µm	39	1000000033	1.056	-14.723	-85.8975	-4.10249
237.816	22.5188	µm	40	1000000033	-0.651001	-5.1388	-97.22	7.21997
239.951	17.0264	µm	41	1000000033	2.13501	-5.4924	-68.7579	-21.2421
245.548	11.5717	µm	42	1000000033	5.597	-5.4547	-44.2623	-45.7377
250.795	43.6212	µm	1	1000000034	5.24699	32.0495	80.7023	-9.29771
249.126	43.814	µm	2	1000000034	-1.66899	0.192799	173.411	83.4105
249.465	43.3496	µm	3	1000000034	0.338989	-0.464397	-53.8722	-36.1278
249.837	45.8533	µm	4	1000000034	0.372009	2.5037	81.5486	-8.4514
248.342	50.8948	µm	5	1000000034	-1.49501	5.0415	106.517	16.5172
248.298	50.2153	µm	6	1000000034	-0.0439911	-0.679497	-93.7042	3.7042
247.861	48.9707	µm	7	1000000034	-0.437012	-1.2446	-109.347	19.3475
247.077	51.4945	µm	8	1000000034	-0.783997	2.5238	107.257	17.257
249.604	49.4566	µm	9	1000000034	2.52701	-2.0379	-38.8843	-51.1157
249.978	50.0337	µm	10	1000000034	0.373993	0.577099	57.0545	-32.9455
245.904	53.6096	µm	11	1000000034	-4.07399	3.5759	138.725	48.7253
241.101	55.111	µm	12	1000000034	-4.80301	1.5014	162.641	72.641
238.884	56.4322	µm	13	1000000034	-2.217	1.3212	149.207	59.2075
234.951	61.109	µm	14	1000000034	-3.933	4.6768	130.062	40.0625
226.412	71.5878	µm	15	1000000034	-8.539	10.4788	129.176	39.176
224.604	71.9615	µm	16	1000000034	-1.808	0.373703	168.322	78.3217
223.877	70.2942	µm	17	1000000034	-0.727005	-1.6673	-113.559	23.5589
223.577	70.6245	µm	18	1000000034	-0.300003	0.330299	132.248	42.2481
220.824	70.6928	µm	19	1000000034	-2.75299	0.068306	178.579	88.5787
221.229	69.9392	µm	20	1000000034	0.404999	-0.753601	-61.7456	-28.2544
221.089	69.8255	µm	21	1000000034	-0.139999	-0.113701	-140.918	50.9181
226.719	73.5797	µm	22	1000000034	5.62999	3.7542	33.6962	-56.3038
228.411	73.7267	µm	23	1000000034	1.692	0.147003	4.96546	-85.0345
230.592	73.8659	µm	24	1000000034	2.181	0.139198	3.65184	-86.3482
225.327	73.0633	µm	25	1000000034	-5.265	-0.802597	-171.333	81.3326
224.573	74.1466	µm	26	1000000034	-0.753998	1.0833	124.839	34.8387
227.062	72.6465	µm	27	1000000034	2.489	-1.5001	-31.077	-58.923
225.388	70.4585	µm	28	1000000034	-1.674	-2.188	-127.419	37.4189
224.748	70.3079	µm	29	1000000034	-0.639999	-0.150604	-166.758	76.7581
222.012	73.5217	µm	30	1000000034	-2.73601	3.2138	130.409	40.4088
216.961	69.7432	µm	31	1000000034	-5.05099	-3.7785	-143.201	53.201
217.433	72.3438	µm	32	1000000034	0.472	2.6006	79.713	-10.287
217.736	68.636	µm	33	1000000034	0.302994	-3.7078	-85.3283	-4.67171
217.548	69.9407	µm	34	1000000034	-0.187988	1.3047	98.1991	8.19909
219.918	73.2314	µm	35	1000000034	2.37	3.2907	54.2382	-35.7618
221.092	74.6218	µm	36	1000000034	1.174	1.3904	49.8237	-40.1763
219.615	75.0225	µm	37	1000000034	-1.47699	0.400696	164.821	74.8214
224.592	71.7201	µm	38	1000000034	4.97699	-3.3024	-33.5656	-56.4344
226.921	69.8297	µm	39	1000000034	2.32901	-1.8904	-39.0654	-50.9346
224.805	71.6952	µm	40	1000000034	-2.11601	1.8655	138.6	48.6002
226.665	71.9771	µm	41	1000000034	1.86	0.281898	8.61806	-81.3819
233.457	76.8827	µm	42	1000000034	6.79201	4.9056	35.8391	-54.1609
166.557	56.9179	µm	1	1000000043	-66.9	-19.9648	-163.383	73.3834
164.971	56.3727	µm	2	1000000043	-1.58601	-0.5452	-161.029	71.0293
165.446	54.2912	µm	3	1000000043	0.475006	-2.0815	-77.145	-12.855
169.061	54.1845	µm	4	1000000043	3.61501	-0.106697	-1.6906	-88.3094
167.714	53.456	µm	5	1000000043	-1.347	-0.7285	-151.594	61.5941
164.133	52.4451	µm	6	1000000043	-3.58101	-1.0109	-164.236	74.2359
174.883	59.9356	µm	7	1000000043	10.75	7.4905	34.8684	-55.1316
176.226	59.9173	µm	8	1000000043	1.343	-0.0182991	-0.780636	-89.2194
177.381	62.2259	µm	9	1000000043	1.155	2.3086	63.4211	-26.5789
179.673	62.5434	µm	10	1000000043	2.29201	0.317501	7.88673	-82.1133
182.981	62.2001	µm	11	1000000043	3.308	-0.3433	-5.92487	-84.0751
182.532	62.1569	µm	12	1000000043	-0.449005	-0.0432014	-174.504	84.5042
181.754	64.9672	µm	13	1000000043	-0.778	2.8103	105.474	15.4741
184.053	64.4604	µm	14	1000000043	2.299	-0.506798	-12.4316	-77.5684
184.826	64.4208	µm	15	1000000043	0.77301	-0.0396042	-2.93291	-87.0671
182.683	64.7909	µm	16	1000000043	-2.14301	0.370102	170.202	80.2015
181.114	64.9515	µm	17	1000000043	-1.569	0.160599	174.156	84.1557
184.997	69.4887	µm	20	1000000043	3.883	4.5372	49.4427	-40.5573
186.459	65.1403	µm	23	1000000043	1.46201	-4.3484	-71.4165	-18.5835
181.097	63.7603	µm	24	1000000043	-5.362	-1.38	-165.567	75.5672
177.691	64.7447	µm	25	1000000043	-3.40601	0.984398	163.88	73.8797
176.487	64.3638	µm	26	1000000043	-1.20399	-0.380898	-162.445	72.4446
174.444	65.5312	µm	27	1000000043	-2.043	1.1674	150.256	60.2558
173.016	65.8829	µm	28	1000000043	-1.42799	0.3517	166.164	76.164
171.626	66.0297	µm	29	1000000043	-1.39	0.146805	173.971	83.9711
172.162	68.5332	µm	30	1000000043	0.535995	2.5035	77.9155	-12.0845
170.437	67.8083	µm	31	1000000043	-1.72501	-0.724907	-157.206	67.2062
173.177	67.916	µm	32	1000000043	2.74001	0.107704	2.25102	-87.749
173.464	68.0383	µm	33	1000000043	0.287003	0.122299	23.0801	-66.9199
173.212	67.5004	µm	34	1000000043	-0.251999	-0.537903	-115.102	25.1023
174.114	65.0438	µm	36	1000000043	0.901993	-2.4566	-69.8382	-20.1618
175.09	64.4872	µm	37	1000000043	0.975998	-0.556602	-29.6957	-60.3043
173.801	65.8891	µm	38	1000000043	-1.289	1.4019	132.598	42.5975
174.105	65.2436	µm	39	1000000043	0.304001	-0.6455	-64.7817	-25.2183
175.155	64.1446	µm	40	1000000043	1.05	-1.099	-46.3061	-43.6939
174.307	65.0607	µm	41	1000000043	-0.847992	0.9161	132.789	42.789
175.894	65.506	µm	42	1000000043	1.58699	0.445297	15.6737	-74.3263
225.257	68.695	µm	1	1000000053	49.363	3.189	3.69635	-86.3037
226.964	71.5147	µm	2	1000000053	1.707	2.8197	58.81	-31.19
229.247	70.8006	µm	3	1000000053	2.28299	-0.714104	-17.3693	-72.6307
229.23	70.3863	µm	4	1000000053	-0.0169983	-0.414299	-92.3495	2.34947
230.073	70.959	µm	5	1000000053	0.843002	0.572701	34.1905	-55.8095
230.233	70.4737	µm	6	1000000053	0.160004	-0.485298	-71.7525	-18.2475
229.469	70.517	µm	7	1000000053	-0.764008	0.0432968	176.756	86.7565
229.992	72.1038	µm	8	1000000053	0.52301	1.5868	71.7577	-18.2423
230.377	70.649	µm	9	1000000053	0.384995	-1.4548	-75.1771	-14.8229
235.519	73.763	µm	10	1000000053	5.142	3.114	31.1991	-58.8009
237.125	73.284	µm	11	1000000053	1.606	-0.479004	-16.6077	-73.3923
235.264	72.616	µm	12	1000000053	-1.86099	-0.667999	-160.255	70.2545
234.386	72.782	µm	13	1000000053	-0.878006	0.166	169.294	79.2937
227.291	74.3978	µm	14	1000000053	-7.095	1.6158	167.17	77.1704
228.318	79.4193	µm	16	1000000053	1.02699	5.0215	78.4413	-11.5587
240.733	83.028	µm	17	1000000053	12.415	3.6087	16.2077	-73.7923
230.371	81.0613	µm	18	1000000053	-10.362	-1.9667	-169.253	79.2531
223.292	81.9181	µm	19	1000000053	-7.07899	0.856796	173.099	83.0989
226.338	80.8536	µm	20	1000000053	3.04599	-1.0645	-19.2633	-70.7367
228.717	81.4325	µm	21	1000000053	2.379	0.578903	13.6765	-76.3235
232.277	83.0174	µm	22	1000000053	3.56	1.5849	23.9985	-66.0015
223.752	79.447	µm	23	1000000053	-8.52499	-3.5704	-157.275	67.2753
233.537	86.9943	µm	26	1000000053	9.785	7.5473	37.6435	-52.3565
232.775	93.424	µm	27	1000000053	-0.762009	6.4297	96.7588	6.75882
229.945	102.634	µm	29	1000000053	-2.82999	9.21	107.081	17.0808
207.734	71.6865	µm	1	1000000057	-22.211	-30.9475	-125.667	35.667
207.355	71.1393	µm	2	1000000057	-0.378998	-0.547203	-124.707	34.7068
206.721	70.6815	µm	3	1000000057	-0.634003	-0.457794	-144.168	54.1681
207.771	70.6617	µm	4	1000000057	1.05	-0.0198059	-1.08063	-88.9194
206.196	70.2046	µm	5	1000000057	-1.575	-0.4571	-163.816	73.8161
204.962	70.4807	µm	6	1000000057	-1.23399	0.2761	167.388	77.3881
204.635	70.8559	µm	7	1000000057	-0.327011	0.375206	131.074	41.0738
206.474	70.7382	µm	8	1000000057	1.839	-0.117706	-3.66225	-86.3378
204.959	71.0766	µm	9	1000000057	-1.515	0.338402	167.409	77.4087
207.895	72.3813	µm	10	1000000057	2.936	1.3047	23.9594	-66.0406
209.756	80.5008	µm	13	1000000057	1.86099	8.1195	77.0908	-12.9092
207.582	84.4393	µm	14	1000000057	-2.174	3.9385	118.898	28.8981
204.184	73.0326	µm	16	1000000057	-3.39799	-11.4067	-106.589	16.5885
211.879	78.1661	µm	18	1000000057	7.69499	5.1335	33.7081	-56.2919
210.836	77.2099	µm	19	1000000057	-1.043	-0.9562	-137.486	47.4861
211.582	78.9304	µm	20	1000000057	0.746002	1.7205	66.5586	-23.4414
211.302	76.3804	µm	21	1000000057	-0.279999	-2.55	-96.2662	6.26618
209.323	76.0804	µm	22	1000000057	-1.979	-0.300003	-171.38	81.38
209.011	75.6703	µm	23	1000000057	-0.311996	-0.410095	-127.264	37.2635
210.111	76.5705	µm	24	1000000057	1.09999	0.9002	39.2959	-50.7041
210.849	76.3001	µm	25	1000000057	0.738007	-0.270401	-20.1225	-69.8775
211.264	77.6309	µm	26	1000000057	0.415009	1.3308	72.6799	-17.3201
213.572	78.3546	µm	27	1000000057	2.308	0.723701	17.4095	-72.5905
211.648	78.722	µm	28	1000000057	-1.92401	0.367401	169.189	79.1892
206.216	79.1085	µm	29	1000000057	-5.43199	0.386497	175.93	85.9301
214.429	82.3692	µm	30	1000000057	8.213	3.2607	21.6539	-68.3461
217.505	83.5629	µm	31	1000000057	3.076	1.1937	21.2096	-68.7904
223.151	84.9674	µm	32	1000000057	5.646	1.4045	13.9694	-76.0306
226.171	84.509	µm	33	1000000057	3.02	-0.458397	-8.63086	-81.3691
228.199	85.0989	µm	34	1000000057	2.028	0.589897	16.2185	-73.7815
234.494	85.4112	µm	35	1000000057	6.295	0.312302	2.84018	-87.1598
241.986	86.9276	µm	36	1000000057	7.49199	1.5164	11.4422	-78.5578
240.879	88.2624	µm	37	1000000057	-1.10699	1.3348	129.67	39.67
235.892	88.2609	µm	38	1000000057	-4.987	-0.00149536	-179.983	89.9828
226.115	91.2718	µm	39	1000000057	-9.77699	3.01089	162.883	72.8834
221.094	95.1383	µm	40	1000000057	-5.02101	3.8665	142.401	52.4014
227.854	90.7648	µm	41	1000000057	6.76001	-4.3735	-32.9015	-57.0985
220.886	97.0848	µm	42	1000000057	-6.968	6.32	137.792	47.7919
243.329	82.706	µm	1	1000000064	22.443	-14.3788	-32.6469	-57.3531
240.39	81.1085	µm	2	1000000064	-2.939	-1.5975	-151.474	61.4735
241.545	82.7786	µm	3	1000000064	1.155	1.6701	55.3333	-34.6667
242.169	82.9229	µm	4	1000000064	0.624008	0.144295	13.0201	-76.9799
250.939	83.8241	µm	5	1000000064	8.76999	0.901199	5.86709	-84.1329
250.446	83.457	µm	6	1000000064	-0.492996	-0.367096	-143.328	53.3278
248.421	83.6479	µm	7	1000000064	-2.02499	0.190903	174.614	84.6145
234.541	79.9566	µm	8	1000000064	-13.88	-3.69131	-165.107	75.1072
233.973	79.1728	µm	9	1000000064	-0.567993	-0.783798	-125.93	35.9296
231.029	79.8871	µm	10	1000000064	-2.944	0.714302	166.362	76.3619
224.142	79.1643	µm	11	1000000064	-6.88701	-0.722801	-174.009	84.0087
217.529	77.7203	µm	12	1000000064	-6.61299	-1.444	-167.682	77.6823
216.86	76.7419	µm	13	1000000064	-0.669006	-0.978401	-124.363	34.3633
214.441	77.9066	µm	14	1000000064	-2.41901	1.1647	154.29	64.2901
211.674	77.1839	µm	15	1000000064	-2.767	-0.722702	-165.362	75.3621
213.392	76.6711	µm	16	1000000064	1.718	-0.512802	-16.6197	-73.3803
227.08	72.0219	µm	19	1000000064	13.688	-4.6492	-18.7603	-71.2397
230.53	69.368	µm	20	1000000064	3.45	-2.6539	-37.5692	-52.4308
231.12	68.7939	µm	21	1000000064	0.589996	-0.574097	-44.2175	-45.7825
231.292	62.2755	µm	22	1000000064	0.172012	-6.5184	-88.4884	-1.51161
231.097	58.3019	µm	23	1000000064	-0.195007	-3.9736	-92.8096	2.80958
231.337	56.419	µm	24	1000000064	0.240005	-1.8829	-82.7359	-7.26408
231.992	54.5996	µm	25	1000000064	0.654999	-1.8194	-70.2007	-19.7993
241.981	53.1051	µm	27	1000000064	9.989	-1.4945	-8.50919	-81.4908
244.949	52.8673	µm	30	1000000064	2.968	-0.237801	-4.58083	-85.4192
247.923	55.6219	µm	31	1000000064	2.974	2.7546	42.8067	-47.1933
250.65	56.8643	µm	32	1000000064	2.72699	1.2424	24.4937	-65.5063
256.465	57.2437	µm	33	1000000064	5.815	0.379398	3.73296	-86.267
270.447	86.787	µm	1	1000000067	13.982	29.5433	64.6732	-25.3268
269.443	86.1285	µm	2	1000000067	-1.004	-0.658501	-146.74	56.74
268.275	85.7703	µm	3	1000000067	-1.168	-0.3582	-162.95	72.9504
263.32	85.0107	µm	4	1000000067	-4.95499	-0.759605	-171.284	81.2843
268.709	85.9943	µm	7	1000000067	5.38901	0.983604	10.3438	-79.6562
265.733	85.5358	µm	8	1000000067	-2.97601	-0.458504	-171.242	81.2415
270.147	88.0787	µm	9	1000000067	4.414	2.5429	29.9462	-60.0538
266.754	87.5061	µm	10	1000000067	-3.39301	-0.572594	-170.421	80.4212
266.293	87.428	µm	11	1000000067	-0.460999	-0.0781021	-170.384	80.3843
264.21	86.3153	µm	12	1000000067	-2.08301	-1.1127	-151.89	61.8898
262.788	86.5286	µm	13	1000000067	-1.422	0.213303	171.469	81.4691
264.362	88.0728	µm	14	1000000067	1.57401	1.5442	44.4523	-45.5477
260.759	86.9057	µm	15	1000000067	-3.603	-1.1671	-162.052	72.0516
260.967	87.3915	µm	16	1000000067	0.208008	0.485802	66.8206	-23.1794
258.414	86.5299	µm	17	1000000067	-2.55301	-0.861603	-161.351	71.3512
259.49	86.2084	µm	18	1000000067	1.07599	-0.321503	-16.636	-73.364
258.942	86.9938	µm	19	1000000067	-0.548004	0.7854	124.905	34.905
257.185	87.7812	µm	20	1000000067	-1.75699	0.787399	155.86	65.8603
255.131	85.6963	µm	21	1000000067	-2.054	-2.0849	-134.572	44.5723
259.859	86.6169	µm	22	1000000067	4.72801	0.920601	11.0183	-78.9817
256.405	85.2159	µm	23	1000000067	-3.45401	-1.401	-157.922	67.9217
253.317	85.5465	µm	24	1000000067	-3.088	0.330605	173.889	83.8891
247.208	86.3385	µm	25	1000000067	-6.10901	0.792	172.613	82.6131
243.175	86.8366	µm	26	1000000067	-4.03299	0.4981	172.959	82.9593
242.815	86.3789	µm	27	1000000067	-0.360001	-0.457703	-128.186	38.1864
241.943	85.4562	µm	28	1000000067	-0.872009	-0.922699	-133.382	43.3822
235.636	85.8277	µm	29	1000000067	-6.30699	0.371498	176.629	86.629
241.527	87.297	µm	30	1000000067	5.89099	1.4693	14.0047	-75.9953
254.283	88.7333	µm	31	1000000067	12.756	1.4363	6.42433	-83.5757
256.979	88.906	µm	32	1000000067	2.696	0.172699	3.66522	-86.3348
260.838	90.5079	µm	33	1000000067	3.85901	1.6019	22.5436	-67.4564
259.94	90.847	µm	34	1000000067	-0.89801	0.339104	159.313	69.3126
260.048	90.326	µm	35	1000000067	0.108002	-0.521004	-78.2887	-11.7113
258.697	89.5289	µm	36	1000000067	-1.35101	-0.797096	-149.459	59.4594
252.777	89.6099	µm	37	1000000067	-5.92	0.0810013	179.216	89.2161
253.48	89.8967	µm	38	1000000067	0.703003	0.286797	22.1935	-67.8065
257.509	90.284	µm	39	1000000067	4.02901	0.387299	5.49083	-84.5092
256.62	92.5851	µm	40	1000000067	-0.889008	2.3011	111.124	21.1235
258.728	91.7117	µm	41	1000000067	2.108	-0.873398	-22.5055	-67.4945
260.399	94.3171	µm	42	1000000067	1.67099	2.6054	57.3257	-32.6743
312.716	93.6262	µm	1	1000000070	52.317	-0.690903	-0.756609	-89.2434
310.189	93.2154	µm	2	1000000070	-2.52701	-0.410797	-170.767	80.7666
312.852	91.5544	µm	3	1000000070	2.66299	-1.661	-31.9532	-58.0468
311.896	96.5201	µm	4	1000000070	-0.955994	4.96571	100.897	10.8972
318.466	100.173	µm	5	1000000070	6.57001	3.65289	29.0739	-60.9261
316.304	100.555	µm	6	1000000070	-2.16202	0.382004	169.98	79.9799
309.581	94.3668	µm	9	1000000070	-6.72299	-6.1882	-137.372	47.3719
313.599	100.506	µm	11	1000000070	4.01801	6.1392	56.7959	-33.2041
317.399	97.9833	µm	12	1000000070	3.79999	-2.5227	-33.579	-56.421
323.822	97.7703	µm	13	1000000070	6.423	-0.212997	-1.89933	-88.1007
321.602	98.1158	µm	14	1000000070	-2.22	0.345497	171.154	81.1541
320.153	98.7044	µm	15	1000000070	-1.44897	0.5886	157.892	67.8921
321.237	97.4648	µm	16	1000000070	1.08398	-1.2396	-48.8315	-41.1685
315.552	95.3638	µm	17	1000000070	-5.685	-2.101	-159.717	69.7173
310.724	95.7433	µm	18	1000000070	-4.828	0.379501	175.506	85.5056
309.717	94.8973	µm	19	1000000070	-1.00699	-0.846001	-139.965	49.9654
297.799	92.4528	µm	20	1000000070	-11.918	-2.4445	-168.409	78.4088
293.007	92.4634	µm	21	1000000070	-4.79202	0.0106049	179.873	89.8732
293.488	93.5509	µm	22	1000000070	0.481018	1.0875	66.1395	-23.8605
293.345	93.8613	µm	23	1000000070	-0.143005	0.310394	114.737	24.7365
288.734	94.9767	µm	24	1000000070	-4.61099	1.1154	166.401	76.4013
286.174	96.6277	µm	25	1000000070	-2.56	1.651	147.181	57.1811
290.826	109.091	µm	27	1000000070	4.65198	12.4633	69.5317	-20.4683
291.513	109.94	µm	28	1000000070	0.687012	0.848999	51.0201	-38.9799
291.637	111.704	µm	29	1000000070	0.123993	1.764	85.9792	-4.02075
289.863	108.274	µm	30	1000000070	-1.77399	-3.43	-117.348	27.3479
287.635	103.716	µm	32	1000000070	-2.228	-4.558	-116.05	26.0499
282.318	95.3422	µm	33	1000000070	-5.31702	-8.3738	-122.414	32.4139
277.475	95.614	µm	34	1000000070	-4.84299	0.271797	176.788	86.7878
283.151	95.8217	µm	35	1000000070	5.67599	0.207703	2.0957	-87.9043
279.909	96.5884	µm	36	1000000070	-3.242	0.766701	166.695	76.6946
272.127	96.659	µm	37	1000000070	-7.78198	0.0705948	179.48	89.4803
272.403	95.7555	µm	38	1000000070	0.276001	-0.903496	-73.0131	-16.9869
274.615	94.7138	µm	39	1000000070	2.21198	-1.0417	-25.2175	-64.7825
272.105	92.12	µm	40	1000000070	-2.50998	-2.5938	-134.059	44.0591
273.43	92.9016	µm	41	1000000070	1.32498	0.781601	30.5362	-59.4638
276.246	92.0056	µm	42	1000000070	2.81601	-0.896004	-17.6501	-72.3499
287.361	96.3982	µm	1	1000000073	11.115	4.3926	21.5637	-68.4363
290.467	93.5853	µm	2	1000000073	3.10602	-2.8129	-42.1649	-47.8351
296.331	93.2071	µm	3	1000000073	5.86398	-0.378197	-3.69017	-86.3098
292.992	92.4922	µm	4	1000000073	-3.33899	-0.714897	-167.915	77.9151
293.434	92.0936	µm	5	1000000073	0.441986	-0.398605	-42.0457	-47.9543
295.079	92.3124	µm	6	1000000073	1.64502	0.218803	7.57642	-82.4236
293.587	93.4536	µm	7	1000000073	-1.492	1.1412	142.589	52.5885
294.982	93.0494	µm	8	1000000073	1.39499	-0.404198	-16.1589	-73.8411
292.381	94.2576	µm	9	1000000073	-2.60098	1.2082	155.084	65.0844
300.217	94.2353	µm	10	1000000073	7.836	-0.0223007	-0.163059	-89.8369
298.762	96.8961	µm	12	1000000073	-1.45502	2.6608	118.671	28.6713
295.598	94.6214	µm	13	1000000073	-3.164	-2.2747	-144.286	54.2864
291.981	92.3113	µm	14	1000000073	-3.617	-2.3101	-147.435	57.4346
285.379	93.2635	µm	15	1000000073	-6.60199	0.952194	171.793	81.7929
286.846	91.4571	µm	16	1000000073	1.46701	-1.8064	-50.9193	-39.0807
286.565	91.4298	µm	17	1000000073	-0.281006	-0.027298	-174.451	84.4515
284.58	91.258	µm	18	1000000073	-1.98502	-0.171799	-175.054	85.0535
275.35	91.3906	µm	19	1000000073	-9.22998	0.132599	179.177	89.1769
270.547	91.4743	µm	20	1000000073	-4.80301	0.0836945	179.002	89.0017
271.195	89.5021	µm	21	1000000073	0.64801	-1.9722	-71.8109	-18.1891
269.238	87.6209	µm	22	1000000073	-1.957	-1.8812	-136.131	46.1315
324.542	99.4459	µm	1	1000000075	55.304	11.825	12.0691	-77.9309
324.792	102.573	µm	2	1000000075	0.25	3.1271	85.4291	-4.57087
315.797	104.612	µm	3	1000000075	-8.995	2.039	167.228	77.2279
317.671	102.713	µm	4	1000000075	1.87399	-1.899	-45.3798	-44.6202
325.624	104.888	µm	5	1000000075	7.953	2.175	15.2954	-74.7046
328.312	105.597	µm	6	1000000075	2.68802	0.709	14.776	-75.224
316.948	100.342	µm	7	1000000075	-11.364	-5.255	-155.183	65.183
321.109	100.811	µm	8	1000000075	4.16101	0.468994	6.43076	-83.5692
319.278	100.672	µm	9	1000000075	-1.83099	-0.139	-175.659	85.6587
322.08	98.6509	µm	10	1000000075	2.80197	-2.0211	-35.8034	-54.1966
324.555	97.3973	µm	11	1000000075	2.47501	-1.2536	-26.8624	-63.1376
332.64	98.2465	µm	12	1000000075	8.08502	0.849197	5.99599	-84.004
333.817	97.7776	µm	13	1000000075	1.17697	-0.468895	-21.7219	-68.2781
333.011	97.8455	µm	14	1000000075	-0.806	0.067894	175.185	85.185
335.05	98.9646	µm	15	1000000075	2.039	1.1191	28.7601	-61.2399
334.428	98.8356	µm	16	1000000075	-0.621979	-0.128998	-168.283	78.283
332.408	98.7507	µm	17	1000000075	-2.02002	-0.0848999	-177.593	87.5933
333.13	98.6503	µm	18	1000000075	0.722015	-0.100403	-7.91673	-82.0833
331.739	100.074	µm	19	1000000075	-1.39099	1.4237	134.334	44.3342
329.557	100.313	µm	20	1000000075	-2.18201	0.239006	173.749	83.749
328.945	100.614	µm	21	1000000075	-0.612	0.300995	153.811	63.811
335.651	110.191	µm	23	1000000075	6.70599	9.577	54.9996	-35.0004
335.029	102.897	µm	24	1000000075	-0.622009	-7.294	-94.8742	4.87421
327.883	101.92	µm	25	1000000075	-7.146	-0.977005	-172.215	82.2148
315.76	107.85	µm	26	1000000075	-12.123	5.93	153.934	63.9343
315.275	107.627	µm	27	1000000075	-0.485016	-0.223	-155.308	65.3081
315.044	99.8211	µm	28	1000000075	-0.230988	-7.8059	-91.695	1.69497
318.604	97.2545	µm	29	1000000075	3.56	-2.5666	-35.7899	-54.2101
318.658	96.0313	µm	30	1000000075	0.0539856	-1.2232	-87.4729	-2.5271
321.328	95.1931	µm	31	1000000075	2.67001	-0.838203	-17.4288	-72.5712
323.879	93.5076	µm	32	1000000075	2.55099	-1.6855	-33.4537	-56.5463
325.255	93.246	µm	33	1000000075	1.37601	-0.261597	-10.7642	-79.2358
324.816	95.1166	µm	34	1000000075	-0.438995	1.8706	103.207	13.2073
325.128	99.9644	µm	35	1000000075	0.311981	4.8478	86.3178	-3.6822
316.984	101.393	µm	36	1000000075	-8.14398	1.4286	170.051	80.0505
313.187	102.338	µm	37	1000000075	-3.797	0.945	166.024	76.0241
303.481	103.638	µm	38	1000000075	-9.70602	1.3	172.371	82.3713
309.529	101.261	µm	39	1000000075	6.048	-2.377	-21.4559	-68.5441
316.72	103.89	µm	40	1000000075	7.19101	2.629	20.0822	-69.9178
313.367	105.253	µm	41	1000000075	-3.353	1.363	157.878	67.8782
314.911	106.703	µm	42	1000000075	1.54401	1.45	43.2017	-46.7983
313.971	110.671	µm	43	1000000075	-0.940002	3.96799	103.327	13.3275
185.43	100.801	µm	1	1000000076	-128.541	-9.87	-175.609	85.6092
184.949	100.322	µm	2	1000000076	-0.480988	-0.479004	-135.118	45.1184
185.184	100.732	µm	3	1000000076	0.235001	0.410004	60.1801	-29.8199
185.398	100.332	µm	4	1000000076	0.213989	-0.400002	-61.8545	-28.1455
184.883	100.713	µm	5	1000000076	-0.514999	0.380997	143.506	53.506
182.442	96.5255	µm	6	1000000076	-2.44099	-4.1875	-120.239	30.2389
181.317	94.8476	µm	7	1000000076	-1.125	-1.67789	-123.841	33.8412
180.766	93.8229	µm	8	1000000076	-0.550995	-1.0247	-118.267	28.2674
181.331	92.125	µm	9	1000000076	0.564987	-1.6979	-71.5948	-18.4052
183.511	90.6629	µm	10	1000000076	2.18001	-1.4621	-33.8491	-56.1509
186.001	89.7488	µm	11	1000000076	2.49001	-0.914101	-20.1586	-69.8414
188.347	90.1349	µm	12	1000000076	2.34599	0.386101	9.34589	-80.6541
189.187	90.0713	µm	13	1000000076	0.839996	-0.0636063	-4.33029	-85.6697
191.052	89.5478	µm	14	1000000076	1.86501	-0.523499	-15.6792	-74.3208
190.629	89.3423	µm	15	1000000076	-0.423004	-0.205498	-154.089	64.0893
188.682	91.3619	µm	16	1000000076	-1.94699	2.0196	133.951	43.9513
187.705	91.4773	µm	17	1000000076	-0.977005	0.115402	173.264	83.2635
187.744	90.4949	µm	18	1000000076	0.0390015	-0.982399	-87.7265	-2.27346
188.588	92.2107	µm	21	1000000076	0.843994	1.7158	63.8076	-26.1924
188.847	92.5253	µm	22	1000000076	0.259003	0.314598	50.536	-39.464
189.07	90.8594	µm	23	1000000076	0.223007	-1.6659	-82.3754	-7.62462
187.925	91.4963	µm	24	1000000076	-1.145	0.636902	150.915	60.9153
188.322	91.6056	µm	25	1000000076	0.397003	0.109299	15.3927	-74.6073
188.471	92.2011	µm	26	1000000076	0.148987	0.595505	75.9537	-14.0463
189.401	92.5127	µm	27	1000000076	0.930008	0.3116	18.5235	-71.4765
188.673	92.9013	µm	28	1000000076	-0.727997	0.388596	151.907	61.9073
184.851	93.6596	µm	29	1000000076	-3.82201	0.758301	168.778	78.778
179.066	96.3766	µm	30	1000000076	-5.785	2.717	154.842	64.8423
177.698	96.8776	µm	31	1000000076	-1.368	0.500999	159.886	69.8858
174.477	97.7363	µm	32	1000000076	-3.22099	0.858696	165.072	75.0725
176.939	97.1326	µm	33	1000000076	2.46199	-0.603699	-13.7775	-76.2225
178.631	97.3644	µm	34	1000000076	1.692	0.231804	7.80095	-82.1991
178.567	98.141	µm	35	1000000076	-0.0639954	0.776596	94.7108	4.71081
178.847	98.2762	µm	36	1000000076	0.279999	0.135201	25.7741	-64.2259
177.437	98.9515	µm	37	1000000076	-1.41	0.675301	154.409	64.4086
175.609	99.9201	µm	38	1000000076	-1.828	0.968597	152.082	62.0824
175.941	99.7937	µm	39	1000000076	0.332001	-0.126396	-20.8424	-69.1576
178.645	99.8625	µm	40	1000000076	2.70401	0.0688019	1.45754	-88.5425
180.099	98.1507	µm	41	1000000076	1.45399	-1.7118	-49.6556	-40.3444
179.995	98.9647	µm	42	1000000076	-0.104004	0.813995	97.2812	7.28121
221.321	101.617	µm	1	1000000077	41.326	2.6523	3.6722	-86.3278
223.674	101.494	µm	2	1000000077	2.353	-0.122993	-2.99218	-87.0078
224.803	102.472	µm	3	1000000077	1.129	0.977997	40.9008	-49.0992
230.524	103.397	µm	4	1000000077	5.72101	0.925003	9.1844	-80.8156
230.403	103.749	µm	5	1000000077	-0.121002	0.351997	108.971	18.9709
229.484	104.35	µm	6	1000000077	-0.919006	0.600998	146.817	56.8167
228.75	103.981	µm	7	1000000077	-0.733994	-0.368996	-153.31	63.3103
229.497	104.639	µm	8	1000000077	0.746994	0.657997	41.3755	-48.6245
229.517	105.091	µm	9	1000000077	0.0200043	0.452003	87.4659	-2.53408
228.464	105.747	µm	10	1000000077	-1.05299	0.655998	148.078	58.0778
227.795	105.933	µm	11	1000000077	-0.669006	0.185997	164.463	74.463
226.351	104.945	µm	12	1000000077	-1.444	-0.987999	-145.62	55.6197
223.152	104.84	µm	13	1000000077	-3.19901	-0.105003	-178.12	88.12
223.226	105.265	µm	14	1000000077	0.0740051	0.425003	80.1222	-9.87779
226.235	105.593	µm	15	1000000077	3.009	0.328003	6.22109	-83.7789
228.691	105.432	µm	16	1000000077	2.45599	-0.161003	-3.75067	-86.2493
228.671	104.345	µm	17	1000000077	-0.019989	-1.087	-91.0535	1.0535
228.594	106.017	µm	19	1000000077	-0.0770111	1.672	92.6371	2.63714
227.683	107.206	µm	20	1000000077	-0.910995	1.189	127.459	37.4588
225.567	107.215	µm	21	1000000077	-2.116	0.00899506	179.756	89.7564
226.731	105.698	µm	22	1000000077	1.164	-1.517	-52.5008	-37.4992
225.609	106.126	µm	23	1000000077	-1.12201	0.428001	159.12	69.1202
224.891	105.503	µm	24	1000000077	-0.717987	-0.623001	-139.052	49.0517
224.592	105.656	µm	25	1000000077	-0.299011	0.153	152.902	62.9018
279.162	101.368	µm	1	1000000079	54.57	-4.288	-4.49296	-85.507
282.708	102.88	µm	2	1000000079	3.54602	1.512	23.0931	-66.9069
283.498	101.67	µm	3	1000000079	0.789978	-1.21	-56.8605	-33.1395
284.701	98.2351	µm	4	1000000079	1.203	-3.4349	-70.6982	-19.3018
284.139	95.3965	µm	5	1000000079	-0.561981	-2.8386	-101.199	11.1985
282.567	91.404	µm	6	1000000079	-1.57202	-3.9925	-111.492	21.4917
280.866	90.7076	µm	7	1000000079	-1.70099	-0.696396	-157.735	67.7355
280.171	90.4435	µm	8	1000000079	-0.695007	-0.264107	-159.193	69.1929
280.269	90.9426	µm	9	1000000079	0.0980225	0.4991	78.8886	-11.1114
279.344	90.1704	µm	10	1000000079	-0.925018	-0.772194	-140.145	50.1453
284.259	92.0591	µm	11	1000000079	4.91501	1.88869	21.0203	-68.9797
284.834	92.8875	µm	12	1000000079	0.575012	0.8284	55.2346	-34.7654
283.586	93.3147	µm	13	1000000079	-1.24802	0.4272	161.104	71.1037
281.307	94.1642	µm	14	1000000079	-2.27899	0.849503	159.557	69.5569
273.995	94.2945	µm	15	1000000079	-7.31201	0.130302	178.979	88.9791
271.028	92.8535	µm	16	1000000079	-2.96698	-1.441	-154.095	64.0951
270.467	94.304	µm	17	1000000079	-0.561005	1.4505	111.145	21.1448
269.302	91.9019	µm	18	1000000079	-1.16501	-2.4021	-115.873	25.8732
265.005	97.2484	µm	21	1000000079	-4.297	5.3465	128.789	38.789
267.44	96.1016	µm	22	1000000079	2.435	-1.1468	-25.2188	-64.7812
264.103	98.2109	µm	23	1000000079	-3.33701	2.1093	147.703	57.7033
265.198	95.3223	µm	24	1000000079	1.095	-2.8886	-69.2394	-20.7606
264.221	91.8681	µm	25	1000000079	-0.97699	-3.4542	-105.793	15.7931
262.823	90.4697	µm	26	1000000079	-1.39801	-1.3984	-134.992	44.992
262.906	87.9553	µm	27	1000000079	0.0830078	-2.5144	-88.1092	-1.89081
262.639	88.0426	µm	28	1000000079	-0.266998	0.0873032	161.893	71.8933
260.516	86.6341	µm	29	1000000079	-2.12302	-1.4085	-146.438	56.438
265.138	89.6122	µm	30	1000000079	4.62201	2.9781	32.7949	-57.2051
274.53	96.4614	µm	31	1000000079	9.392	6.84921	36.1018	-53.8982
275.746	96.1133	µm	32	1000000079	1.216	-0.348106	-15.9749	-74.0251
268.353	100.168	µm	33	1000000079	-7.39301	4.0547	151.257	61.2574
254.677	99.7177	µm	34	1000000079	-13.676	-0.450302	-178.114	88.1141
253.483	97.1387	µm	35	1000000079	-1.194	-2.57899	-114.843	24.8428
252.343	96.7695	µm	36	1000000079	-1.14	-0.369202	-162.055	72.0549
253.277	98.6779	µm	37	1000000079	0.93399	1.9084	63.9224	-26.0776
253.848	98.8122	µm	38	1000000079	0.571014	0.1343	13.2352	-76.7648
257.096	100.348	µm	39	1000000079	3.248	1.5358	25.3068	-64.6932
256.342	101.159	µm	40	1000000079	-0.753998	0.810997	132.914	42.9141
255.267	100.438	µm	41	1000000079	-1.07501	-0.720993	-146.151	56.1509
256.328	100.829	µm	42	1000000079	1.061	0.390999	20.2297	-69.7703
336.45	111.081	µm	1	1000000086	80.122	10.252	7.29165	-82.7083
332.97	109.252	µm	2	1000000086	-3.48001	-1.829	-152.275	62.2748
328.441	105.713	µm	3	1000000086	-4.52899	-3.539	-141.996	51.9956
335.489	108.257	µm	4	1000000086	7.048	2.54401	19.8473	-70.1527
341.619	110.685	µm	5	1000000086	6.12997	2.42799	21.6078	-68.3922
342.427	110.118	µm	6	1000000086	0.808014	-0.567001	-35.0582	-54.9418
351.266	109.187	µm	7	1000000086	8.83899	-0.931	-6.01272	-83.9873
358.266	112.414	µm	8	1000000086	7	3.22701	24.7497	-65.2503
359.793	112.371	µm	9	1000000086	1.52701	-0.0429993	-1.61297	-88.387
361.011	114.25	µm	10	1000000086	1.21799	1.879	57.0482	-32.9518
371.156	117.809	µm	12	1000000086	10.145	3.559	19.3315	-70.6685
369.408	117.954	µm	13	1000000086	-1.74802	0.145004	175.258	85.258
363.753	115.189	µm	14	1000000086	-5.655	-2.765	-153.944	63.9438
366.206	112.728	µm	15	1000000086	2.453	-2.46101	-45.0933	-44.9067
355.485	111.68	µm	16	1000000086	-10.721	-1.048	-174.417	84.417
356.848	111.933	µm	17	1000000086	1.36301	0.252998	10.5154	-79.4846
349.779	108.778	µm	18	1000000086	-7.069	-3.155	-155.948	65.9481
343.377	108.25	µm	19	1000000086	-6.40198	-0.528	-175.285	85.2852
331.793	109.178	µm	21	1000000086	-11.584	0.928001	175.42	85.4198
330.426	120.005	µm	24	1000000086	-1.367	10.827	97.196	7.19602
339.951	109.194	µm	25	1000000086	9.52499	-10.811	-48.6184	-41.3816
344.112	113.317	µm	26	1000000086	4.16101	4.123	44.7371	-45.2629
349.55	120.018	µm	27	1000000086	5.43799	6.701	50.94	-39.06
347.83	120.568	µm	28	1000000086	-1.72	0.550003	162.267	72.2673
341.389	118	µm	29	1000000086	-6.44098	-2.568	-158.263	68.263
328.429	115.257	µm	30	1000000086	-12.96	-2.743	-168.05	78.0497
313.347	107.767	µm	31	1000000086	-15.082	-7.49001	-153.59	63.5901
300.174	99.7532	µm	32	1000000086	-13.173	-8.0138	-148.686	58.6857
301.949	99.3708	µm	33	1000000086	1.77499	-0.382401	-12.1578	-77.8422
302.449	99.0554	µm	34	1000000086	0.5	-0.315399	-32.2437	-57.7563
297.539	96.6055	µm	35	1000000086	-4.91	-2.4499	-153.483	63.4826
294.885	96.9587	µm	36	1000000086	-2.65399	0.353203	172.419	82.4194
294.345	99.6067	µm	37	1000000086	-0.540009	2.64799	101.526	11.5263
295.102	101.936	µm	38	1000000086	0.756989	2.3293	71.9966	-18.0034
291.561	102.691	µm	39	1000000086	-3.54099	0.755005	167.964	77.9637
292.517	104.486	µm	40	1000000086	0.955994	1.795	61.9608	-28.0392
304.721	103.708	µm	41	1000000086	12.204	-0.778	-3.64764	-86.3524
308.833	96.5393	µm	42	1000000086	4.112	-7.1687	-60.1612	-29.8388
262.754	116.248	µm	1	1000000091	-46.079	19.7087	156.843	66.8429
261.047	116.464	µm	2	1000000091	-1.707	0.215996	172.788	82.7884
275.168	113.939	µm	4	1000000091	14.121	-2.52499	-10.138	-79.862
276.193	113.037	µm	5	1000000091	1.02499	-0.902	-41.348	-48.652
276.541	113.001	µm	6	1000000091	0.347992	-0.0360031	-5.90678	-84.0932
274.502	112.845	µm	7	1000000091	-2.03897	-0.155998	-175.625	85.6249
272.148	113.242	µm	8	1000000091	-2.354	0.396996	170.427	80.4273
274.14	113.507	µm	9	1000000091	1.992	0.265007	7.57787	-82.4221
271.976	113.322	µm	10	1000000091	-2.164	-0.185005	-175.114	85.1135
272.087	112.822	µm	11	1000000091	0.110992	-0.5	-77.4842	-12.5158
271.183	112.275	µm	12	1000000091	-0.903992	-0.546997	-148.822	58.8223
271.46	113.007	µm	13	1000000091	0.276978	0.732002	69.2742	-20.7258
273.768	112.139	µm	14	1000000091	2.30801	-0.868004	-20.6104	-69.3896
274.738	110.572	µm	15	1000000091	0.970001	-1.567	-58.2418	-31.7582
275.157	111.219	µm	16	1000000091	0.419006	0.647003	57.0725	-32.9275
274.452	111.593	µm	17	1000000091	-0.705017	0.374001	152.055	62.0547
274.521	112.139	µm	18	1000000091	0.0690002	0.545998	82.7974	-7.20255
286.68	110.88	µm	19	1000000091	12.159	-1.259	-5.91162	-84.0884
290.237	105.663	µm	20	1000000091	3.55701	-5.217	-55.7134	-34.2866
290.853	106.794	µm	21	1000000091	0.615997	1.131	61.4251	-28.5749
291.114	106.864	µm	22	1000000091	0.261017	0.0699997	15.0124	-74.9876
292.441	104.963	µm	23	1000000091	1.327	-1.901	-55.083	-34.917
298.727	95.3726	µm	24	1000000091	6.28598	-9.5904	-56.7574	-33.2426
296.896	95.8234	µm	25	1000000091	-1.83099	0.450806	166.168	76.1684
293.427	98.6153	µm	26	1000000091	-3.46899	2.7919	141.172	51.1723
298.701	97.2442	µm	27	1000000091	5.27399	-1.3711	-14.5728	-75.4272
335.394	127.173	µm	1	1000000102	36.693	29.9288	39.2025	-50.7975
346.922	127.538	µm	2	1000000102	11.528	0.365005	1.81353	-88.1865
346.234	129.907	µm	3	1000000102	-0.687988	2.369	106.194	16.194
334.54	132.503	µm	4	1000000102	-11.694	2.59601	167.484	77.4836
337.335	131.2	µm	5	1000000102	2.79498	-1.30301	-24.9947	-65.0053
341.539	130.253	µm	7	1000000102	4.20401	-0.946991	-12.6945	-77.3055
344.486	131.007	µm	8	1000000102	2.94699	0.753998	14.3515	-75.6485
350.332	130.97	µm	9	1000000102	5.84601	-0.0370026	-0.362651	-89.6373
355.633	132.71	µm	10	1000000102	5.30099	1.74001	18.172	-71.828
354.975	132.112	µm	11	1000000102	-0.65799	-0.598007	-137.734	47.7342
354.374	130.639	µm	12	1000000102	-0.601013	-1.47299	-112.197	22.1965
351.946	129.524	µm	13	1000000102	-2.42798	-1.11501	-155.334	65.3339
343.588	124.281	µm	14	1000000102	-8.358	-5.243	-147.9	57.8998
336.701	120.441	µm	15	1000000102	-6.88702	-3.84	-150.857	60.8573
334.273	121.075	µm	16	1000000102	-2.42798	0.633995	165.366	75.3657
335.238	122.743	µm	17	1000000102	0.964996	1.668	59.9491	-30.0509
333.063	128.907	µm	18	1000000102	-2.17502	6.164	109.436	19.4358
326.765	132.671	µm	19	1000000102	-6.29797	3.76401	149.135	59.1352
321.832	133.041	µm	20	1000000102	-4.93301	0.369995	175.711	85.7106
311.133	138.883	µm	21	1000000102	-10.699	5.842	151.364	61.3641
311.176	139.863	µm	22	1000000102	0.0429993	0.980011	87.4877	-2.51232
311.599	141.741	µm	23	1000000102	0.423004	1.87799	77.3064	-12.6936
311.995	142.379	µm	24	1000000102	0.395996	0.638	58.1728	-31.8272
309.765	144.961	µm	25	1000000102	-2.22998	2.582	130.816	40.816
310.411	144.129	µm	26	1000000102	0.645996	-0.832001	-52.1729	-37.8271
310.86	142.828	µm	27	1000000102	0.448975	-1.30099	-70.9604	-19.0396
310.482	147.301	µm	28	1000000102	-0.377991	4.47299	94.8303	4.83031
310.348	148.233	µm	29	1000000102	-0.134003	0.932007	98.1818	8.18184
310.557	151.073	µm	31	1000000102	0.209015	2.84	85.7908	-4.2092
310.056	149.901	µm	33	1000000102	-0.501007	-1.172	-113.146	23.1458
306.632	156.298	µm	34	1000000102	-3.42401	6.397	118.158	28.158
311.422	151.96	µm	35	1000000102	4.79001	-4.338	-42.1651	-47.8349
311.66	148.967	µm	36	1000000102	0.238007	-2.99301	-85.4534	-4.54664
307.033	150.611	µm	37	1000000102	-4.62701	1.644	160.44	70.4397
303.048	153.166	µm	38	1000000102	-3.98499	2.55501	147.334	57.3337
299.744	155.046	µm	39	1000000102	-3.30402	1.88	150.36	60.3599
301.79	153.355	µm	40	1000000102	2.04602	-1.69101	-39.5733	-50.4267
301.951	149.978	µm	41	1000000102	0.16098	-3.377	-87.2708	-2.7292
300.447	153.263	µm	42	1000000102	-1.504	3.285	114.6	24.6001
301.711	155.139	µm	43	1000000102	1.26401	1.87601	56.0289	-33.9711
260.659	137.415	µm	1	1000000107	-41.052	-17.724	-156.648	66.6479
260.067	135.042	µm	2	1000000107	-0.59201	-2.37299	-104.008	14.0082
255.701	133.568	µm	3	1000000107	-4.36598	-1.47401	-161.345	71.3446
252.83	132.502	µm	4	1000000107	-2.871	-1.06599	-159.63	69.6302
247.23	129.135	µm	5	1000000107	-5.60001	-3.367	-148.984	58.9836
246.097	128.865	µm	6	1000000107	-1.133	-0.269989	-166.597	76.5966
246.078	128.754	µm	7	1000000107	-0.0189972	-0.111008	-99.7112	9.71118
246.457	129.056	µm	8	1000000107	0.378998	0.302002	38.5494	-51.4506
246.831	129.852	µm	9	1000000107	0.373993	0.796005	64.8341	-25.1659
247.13	131.114	µm	10	1000000107	0.299011	1.26199	76.6704	-13.3296
250.984	133.875	µm	11	1000000107	3.85399	2.761	35.6179	-54.3821
258.277	136.601	µm	12	1000000107	7.29301	2.726	20.4948	-69.5052
255.695	137.114	µm	13	1000000107	-2.582	0.513	168.763	78.7626
255.49	138.062	µm	14	1000000107	-0.205002	0.947998	102.202	12.2022
258.577	140.805	µm	15	1000000107	3.08699	2.743	41.6232	-48.3768
252.929	136.569	µm	16	1000000107	-5.64799	-4.23599	-143.13	53.1301
254.217	136.955	µm	17	1000000107	1.28799	0.386002	16.6831	-73.3169
253.676	137.735	µm	18	1000000107	-0.541	0.779999	124.745	34.7448
258.818	137.933	µm	19	1000000107	5.142	0.197998	2.20514	-87.7949
260.83	137.792	µm	20	1000000107	2.01199	-0.140991	-4.00847	-85.9915
264.346	141.346	µm	21	1000000107	3.51602	3.55399	45.3077	-44.6923
273.489	143.813	µm	22	1000000107	9.14301	2.46701	15.1002	-74.8998
274.664	144.087	µm	23	1000000107	1.17499	0.274002	13.1265	-76.8735
277.704	146.504	µm	24	1000000107	3.04001	2.41699	38.4868	-51.5132
274.54	148.434	µm	25	1000000107	-3.164	1.93001	148.617	58.6172
273.122	149.268	µm	26	1000000107	-1.418	0.834	149.538	59.538
273.103	151.815	µm	27	1000000107	-0.0190125	2.547	90.4277	0.427685
267.476	145.716	µm	28	1000000107	-5.62698	-6.099	-132.695	42.6949
252.419	142.36	µm	29	1000000107	-15.057	-3.356	-167.435	77.4349
247.893	138.299	µm	30	1000000107	-4.526	-4.061	-138.1	48.0996
246.777	138.216	µm	31	1000000107	-1.11601	-0.0829926	-175.747	85.747
245.871	136.985	µm	32	1000000107	-0.905991	-1.231	-126.352	36.3522
234.351	132.524	µm	33	1000000107	-11.52	-4.461	-158.832	68.8316
229.696	129.748	µm	34	1000000107	-4.655	-2.776	-149.19	59.1903
229.125	128.613	µm	35	1000000107	-0.570999	-1.13499	-116.706	26.7063
227.246	127.064	µm	36	1000000107	-1.879	-1.549	-140.499	50.4986
225.971	128.167	µm	37	1000000107	-1.27501	1.103	139.137	49.1371
218.324	131.961	µm	38	1000000107	-7.64699	3.79399	153.612	63.6121
215.961	129.582	µm	39	1000000107	-2.36301	-2.379	-134.807	44.8068
214.329	130.361	µm	40	1000000107	-1.632	0.778992	154.484	64.4838
209.423	132.29	µm	41	1000000107	-4.90599	1.929	158.536	68.5356
206.575	132.76	µm	42	1000000107	-2.84801	0.470001	170.629	80.629
333.447	151.585	µm	1	1000000121	126.872	18.825	8.43986	-81.5601
334.429	153.204	µm	2	1000000121	0.981995	1.61899	58.7612	-31.2388
334.792	155.596	µm	3	1000000121	0.363007	2.392	81.3707	-8.62929
334.182	156.011	µm	4	1000000121	-0.609985	0.415009	145.77	55.7703
333.584	155.981	µm	5	1000000121	-0.597992	-0.0299988	-177.128	87.1281
333.686	155.508	µm	6	1000000121	0.10199	-0.473007	-77.8322	-12.1678
335.873	152.04	µm	7	1000000121	2.18698	-3.468	-57.7638	-32.2362
335.816	150.178	µm	8	1000000121	-0.0569763	-1.862	-91.7527	1.75268
335.858	150.317	µm	9	1000000121	0.0419922	0.139008	73.1912	-16.8088
337.271	149.551	µm	10	1000000121	1.41299	-0.766006	-28.4628	-61.5372
337.586	150.401	µm	11	1000000121	0.315002	0.850006	69.6659	-20.3341
338.244	150.327	µm	12	1000000121	0.65799	-0.0740051	-6.41718	-83.5828
337.399	151.592	µm	13	1000000121	-0.845001	1.265	123.742	33.7423
336.198	151.792	µm	14	1000000121	-1.20099	0.200012	170.545	80.5448
338.803	155.298	µm	15	1000000121	2.60501	3.506	53.3871	-36.6129
341.699	162.569	µm	16	1000000121	2.896	7.271	68.2829	-21.7171
341.235	165.88	µm	17	1000000121	-0.46402	3.311	97.9777	7.97774
341.34	165.841	µm	18	1000000121	0.105011	-0.0390015	-20.3752	-69.6248
341.657	165.889	µm	19	1000000121	0.317017	0.0480042	8.61058	-81.3894
342.904	160.139	µm	20	1000000121	1.24698	-5.75	-77.764	-12.236
340.858	161.156	µm	21	1000000121	-2.04599	1.017	153.569	63.5695
343.228	159.615	µm	22	1000000121	2.37	-1.541	-33.0324	-56.9676
342.815	161.504	µm	23	1000000121	-0.412994	1.88899	102.333	12.3326
341.487	162.469	µm	24	1000000121	-1.328	0.964996	143.996	53.9959
340.01	171.628	µm	25	1000000121	-1.47699	9.15901	99.1607	9.1607
345.427	174.639	µm	26	1000000121	5.41699	3.011	29.0672	-60.9328
339.727	173.373	µm	27	1000000121	-5.70001	-1.26601	-167.478	77.4775
340.852	172.233	µm	28	1000000121	1.125	-1.14	-45.3794	-44.6206
341.205	171.99	µm	29	1000000121	0.352997	-0.242996	-34.5428	-55.4572
338.542	171.38	µm	30	1000000121	-2.66299	-0.610001	-167.098	77.0981
335.244	172.48	µm	31	1000000121	-3.298	1.09999	161.555	71.5548
336.403	162.623	µm	32	1000000121	1.15903	-9.85699	-83.2937	-6.70629
341.937	163.607	µm	33	1000000121	5.534	0.983994	10.0823	-79.9177
334.315	156.032	µm	34	1000000121	-7.62201	-7.575	-135.177	45.1772
333.872	157.208	µm	35	1000000121	-0.442993	1.17599	110.641	20.6412
330.905	156.65	µm	36	1000000121	-2.96701	-0.557999	-169.349	79.3489
330.754	156.947	µm	37	1000000121	-0.151001	0.297012	116.949	26.9488
328.136	157.556	µm	38	1000000121	-2.61801	0.608994	166.905	76.9049
328.876	158.924	µm	39	1000000121	0.740021	1.368	61.5887	-28.4113
339.24	151.687	µm	40	1000000121	10.364	-7.237	-34.926	-55.074
340.808	149.564	µm	41	1000000121	1.56802	-2.123	-53.5509	-36.4491
342.164	149.206	µm	42	1000000121	1.35599	-0.358002	-14.7895	-75.2105
343.023	151.574	µm	43	1000000121	0.859009	2.36801	70.0615	-19.9385
286.108	155.916	µm	1	1000000127	-56.915	4.342	175.637	85.6374
290.299	152.339	µm	2	1000000127	4.19101	-3.577	-40.4805	-49.5195
288.42	153.463	µm	3	1000000127	-1.879	1.12399	149.113	59.1127
287.998	153.233	µm	4	1000000127	-0.422028	-0.229996	-151.411	61.4106
288.447	152.214	µm	5	1000000127	0.449005	-1.019	-66.2201	-23.7799
289.482	151.178	µm	6	1000000127	1.035	-1.03601	-45.0279	-44.9721
289.456	150.091	µm	7	1000000127	-0.026001	-1.08699	-91.3703	1.37026
288.136	151.137	µm	8	1000000127	-1.32001	1.04599	141.606	51.6063
289.471	149.816	µm	9	1000000127	1.33502	-1.321	-44.6975	-45.3025
289.565	148.448	µm	10	1000000127	0.0939941	-1.368	-86.0694	-3.93058
290.668	147.473	µm	11	1000000127	1.103	-0.974991	-41.475	-48.525
290.44	147.283	µm	12	1000000127	-0.227997	-0.190002	-140.194	50.1937
288.346	148.684	µm	13	1000000127	-2.09399	1.401	146.215	56.2152
289.715	148.371	µm	14	1000000127	1.36899	-0.313004	-12.8787	-77.1213
287.87	149.082	µm	15	1000000127	-1.845	0.710999	158.925	68.9251
284.929	152.306	µm	16	1000000127	-2.94101	3.224	132.372	42.3718
285.436	152.259	µm	17	1000000127	0.507019	-0.0469971	-5.29578	-84.7042
284.072	153.135	µm	18	1000000127	-1.36401	0.875992	147.291	57.2908
282.1	156.874	µm	19	1000000127	-1.97198	3.739	117.808	27.8076
280.306	159.529	µm	20	1000000127	-1.79401	2.65501	124.047	34.0471
279.362	163.497	µm	21	1000000127	-0.944	3.96799	103.382	13.3821
279.083	163.856	µm	22	1000000127	-0.278992	0.359009	127.851	37.8514
279.242	167.869	µm	23	1000000127	0.158997	4.013	87.7311	-2.26889
279.577	168.531	µm	24	1000000127	0.334991	0.662003	63.1593	-26.8407
274.255	168.953	µm	25	1000000127	-5.32199	0.421997	175.466	85.4663
276.284	171.559	µm	26	1000000127	2.02899	2.606	52.0963	-37.9037
281.195	171.79	µm	27	1000000127	4.91101	0.230988	2.6929	-87.3071
283.141	172.226	µm	28	1000000127	1.94598	0.436005	12.6288	-77.3712
281.771	168.965	µm	29	1000000127	-1.37	-3.261	-112.788	22.788
280.667	168.626	µm	30	1000000127	-1.104	-0.338989	-162.931	72.9307
275.055	165.047	µm	31	1000000127	-5.612	-3.57901	-147.473	57.4726
279.017	169.143	µm	32	1000000127	3.96201	4.09601	45.9527	-44.0473
275.575	169.923	µm	33	1000000127	-3.44199	0.779999	167.232	77.2317
268.155	164.14	µm	34	1000000127	-7.42001	-5.783	-142.068	52.0679
298.675	173.683	µm	1	1000000142	30.52	9.543	17.3634	-72.6366
300.691	173.231	µm	2	1000000142	2.01602	-0.451996	-12.6369	-77.3631
306.896	175.327	µm	3	1000000142	6.20499	2.09599	18.6645	-71.3355
308.896	175.807	µm	4	1000000142	2	0.480011	13.496	-76.504
309.323	175.777	µm	5	1000000142	0.427002	-0.030014	-4.02072	-85.9793
307.895	175.888	µm	6	1000000142	-1.42801	0.111008	175.555	85.555
306.726	176.286	µm	7	1000000142	-1.16898	0.397995	161.198	71.1981
307.509	176.213	µm	8	1000000142	0.78299	-0.072998	-5.32628	-84.6737
308.745	177.079	µm	9	1000000142	1.23599	0.865997	35.017	-54.983
309.569	177.209	µm	10	1000000142	0.824005	0.130005	8.96576	-81.0342
309.234	177.335	µm	11	1000000142	-0.334991	0.126007	159.386	69.3862
306.168	176.33	µm	12	1000000142	-3.06601	-1.005	-161.851	71.8514
304.478	176.544	µm	13	1000000142	-1.69	0.214005	172.783	82.7831
305.917	177.351	µm	14	1000000142	1.439	0.806992	29.2838	-60.7162
304.427	176.376	µm	15	1000000142	-1.48999	-0.974991	-146.801	56.8008
300.179	176.362	µm	16	1000000142	-4.24802	-0.0140076	-179.811	89.8111
298.577	177.927	µm	17	1000000142	-1.60199	1.565	135.669	45.6691
300.044	177.366	µm	18	1000000142	1.46701	-0.561005	-20.9275	-69.0725
304.078	179.338	µm	19	1000000142	4.034	1.972	26.0515	-63.9485
304.314	178.46	µm	20	1000000142	0.235992	-0.877991	-74.9552	-15.0448
306.003	179.21	µm	21	1000000142	1.689	0.75	23.9437	-66.0563
313.646	182.694	µm	24	1000000142	7.64301	3.48399	24.5054	-65.4946
314.409	184.89	µm	25	1000000142	0.763	2.196	70.8402	-19.1598
306.449	186.533	µm	28	1000000142	-7.95999	1.64301	168.337	78.3375
293.074	186.333	µm	29	1000000142	-13.375	-0.200012	-179.143	89.1433
294.127	193.68	µm	31	1000000142	1.05301	7.347	81.8436	-8.15637
291.36	198.99	µm	32	1000000142	-2.76703	5.31001	117.524	27.5239
289.771	196.849	µm	33	1000000142	-1.58899	-2.14101	-126.582	36.5817
289.288	196.045	µm	34	1000000142	-0.483002	-0.804001	-120.995	30.9952
289.714	197.33	µm	35	1000000142	0.425995	1.285	71.659	-18.341
288.18	197.274	µm	36	1000000142	-1.534	-0.0559998	-177.909	87.9093
286.186	195.628	µm	37	1000000142	-1.99399	-1.646	-140.461	50.461
288.045	195.616	µm	38	1000000142	1.85901	-0.0120087	-0.370109	-89.6299
282.073	194.179	µm	39	1000000142	-5.97202	-1.437	-166.471	76.4706
269.92	193.879	µm	40	1000000142	-12.153	-0.300003	-178.586	88.5859
263.054	195.072	µm	41	1000000142	-6.86603	1.19301	170.143	80.143
264.707	194.642	µm	42	1000000142	1.65302	-0.430008	-14.5815	-75.4185
263.752	194.519	µm	43	1000000142	-0.954987	-0.123001	-172.661	82.6608
157.384	175.465	µm	1	1000000143	-106.368	-19.054	-169.844	79.8442
163.261	176.691	µm	2	1000000143	5.877	1.226	11.7835	-78.2165
164.12	177.615	µm	3	1000000143	0.858994	0.924011	47.0884	-42.9116
166.413	177.703	µm	4	1000000143	2.293	0.0879974	2.19774	-87.8023
166.919	176.169	µm	5	1000000143	0.506012	-1.534	-71.7441	-18.2559
167.681	170.893	µm	6	1000000143	0.761993	-5.276	-81.7818	-8.21819
168.401	168.249	µm	7	1000000143	0.720001	-2.64401	-74.7669	-15.2331
168.333	167.343	µm	8	1000000143	-0.0680084	-0.905991	-94.2929	4.29287
169.491	164.874	µm	9	1000000143	1.158	-2.46901	-64.8727	-25.1273
168.19	165.568	µm	10	1000000143	-1.30099	0.694	151.923	61.9228
170.826	169.253	µm	11	1000000143	2.636	3.68501	54.4227	-35.5773
177.709	178.876	µm	12	1000000143	6.883	9.623	54.4252	-35.5748
177.803	178.831	µm	13	1000000143	0.0939941	-0.0450134	-25.5896	-64.4104
185.777	177.813	µm	14	1000000143	7.974	-1.01799	-7.27524	-82.7248
180.483	180.453	µm	15	1000000143	-5.29399	2.64	153.496	63.4956
178.852	182.435	µm	16	1000000143	-1.631	1.98199	129.451	39.4512
179.252	181.845	µm	17	1000000143	0.399994	-0.589996	-55.8643	-34.1357
176.198	181.365	µm	18	1000000143	-3.054	-0.479996	-171.068	81.0679
172.863	178.588	µm	19	1000000143	-3.33499	-2.77701	-140.216	50.2163
170.209	175.447	µm	20	1000000143	-2.65401	-3.14099	-130.196	40.1964
169.259	177.625	µm	21	1000000143	-0.949997	2.17799	113.566	23.5659
168.709	175.539	µm	22	1000000143	-0.550003	-2.086	-104.771	14.7707
168.512	173.82	µm	23	1000000143	-0.197006	-1.71899	-96.5379	6.53789
165.878	167.779	µm	24	1000000143	-2.63399	-6.041	-113.558	23.5581
184.395	176.213	µm	1	1000000144	18.517	8.43399	24.488	-65.512
183.337	171.126	µm	2	1000000144	-1.058	-5.08699	-101.749	11.749
182.923	175.526	µm	3	1000000144	-0.414001	4.39999	95.3752	5.37521
186.729	171.278	µm	4	1000000144	3.806	-4.248	-48.1412	-41.8588
185.787	170.173	µm	5	1000000144	-0.942001	-1.105	-130.447	40.4474
183.208	178.407	µm	6	1000000144	-2.57901	8.23399	107.391	17.3913
185.13	180.866	µm	7	1000000144	1.92201	2.459	51.988	-38.012
184.93	179.105	µm	8	1000000144	-0.200012	-1.761	-96.4798	6.47981
187.016	177.588	µm	9	1000000144	2.08601	-1.517	-36.0255	-53.9745
185.841	169.552	µm	10	1000000144	-1.175	-8.036	-98.3187	8.3187
180.881	162.86	µm	11	1000000144	-4.96001	-6.692	-126.545	36.5453
180.104	158.72	µm	12	1000000144	-0.776993	-4.14	-100.63	10.6296
184.926	164.148	µm	14	1000000144	4.82199	5.42799	48.3835	-41.6165
187.094	163.737	µm	15	1000000144	2.168	-0.410995	-10.7344	-79.2656
185.578	163.625	µm	16	1000000144	-1.51599	-0.112	-175.775	85.7747
184.082	164.946	µm	17	1000000144	-1.496	1.321	138.555	48.5549
185.845	165.605	µm	18	1000000144	1.763	0.658997	20.4954	-69.5046
175.358	162.616	µm	19	1000000144	-10.487	-2.989	-164.091	74.0914
172.534	161.245	µm	20	1000000144	-2.82401	-1.371	-154.104	64.1043
169.974	163.376	µm	21	1000000144	-2.56	2.13101	140.225	50.2251
164.748	163.783	µm	22	1000000144	-5.226	0.406998	175.547	85.5468
163.481	159.173	µm	23	1000000144	-1.267	-4.61	-105.368	15.3676
162.007	157.217	µm	24	1000000144	-1.474	-1.95601	-127.001	37.0008
160.655	158.524	µm	25	1000000144	-1.35201	1.30701	135.97	45.9695
158.697	158.642	µm	26	1000000144	-1.95799	0.117996	176.551	86.5513
158.464	160.229	µm	27	1000000144	-0.233002	1.58701	98.3524	8.3524
150.682	162.945	µm	28	1000000144	-7.782	2.716	160.76	70.7604
149.817	164.442	µm	29	1000000144	-0.865005	1.49699	120.021	30.0205
148.265	164.834	µm	30	1000000144	-1.552	0.391998	165.825	75.8249
148.566	162.905	µm	31	1000000144	0.300995	-1.929	-81.1313	-8.86873
142.117	160.131	µm	32	1000000144	-6.44899	-2.774	-156.725	66.7253
137.359	162.58	µm	33	1000000144	-4.75801	2.44901	152.765	62.7646
133.831	166.12	µm	34	1000000144	-3.528	3.53999	134.903	44.9028
129.688	172.533	µm	35	1000000144	-4.14299	6.41301	122.864	32.8636
124.076	180.626	µm	36	1000000144	-5.61201	8.093	124.739	34.739
122.318	188.749	µm	37	1000000144	-1.758	8.12299	102.212	12.2118
121.817	195.358	µm	38	1000000144	-0.500999	6.60901	94.335	4.33505
123.959	197.084	µm	39	1000000144	2.142	1.726	38.8615	-51.1385
126.019	206.635	µm	40	1000000144	2.06	9.55099	77.8287	-12.1713
129.257	208.791	µm	41	1000000144	3.23801	2.15601	33.6574	-56.3426
132.327	202.759	µm	42	1000000144	3.06999	-6.032	-63.0261	-26.9739
330.777	177.617	µm	1	1000000147	198.45	-25.142	-7.22044	-82.7796
331.27	178.657	µm	2	1000000147	0.492981	1.03999	64.638	-25.362
330.539	180.83	µm	4	1000000147	-0.730988	2.173	108.593	18.5927
340.108	173.135	µm	6	1000000147	9.569	-7.69501	-38.8048	-51.1952
340.362	172.177	µm	7	1000000147	0.253998	-0.957993	-75.1505	-14.8495
338.592	172.68	µm	8	1000000147	-1.76999	0.502991	164.136	74.1361
335.322	174.694	µm	9	1000000147	-3.27002	2.01401	148.371	58.3711
332.5	176.326	µm	10	1000000147	-2.82199	1.632	149.958	59.9585
331.821	174.747	µm	11	1000000147	-0.678986	-1.57901	-113.268	23.2681
331.681	175.964	µm	12	1000000147	-0.140015	1.21701	96.5629	6.56291
328.641	180.782	µm	13	1000000147	-3.04001	4.81799	122.251	32.2507
326.549	191.185	µm	14	1000000147	-2.09198	10.403	101.37	11.3702
323.239	201.614	µm	15	1000000147	-3.31	10.429	107.609	17.6086
320.237	199.657	µm	16	1000000147	-3.00201	-1.957	-146.9	56.8998
317.209	200.434	µm	17	1000000147	-3.02798	0.777008	165.608	75.6079
315.89	200.014	µm	18	1000000147	-1.319	-0.419998	-162.337	72.3374
314.169	200.004	µm	19	1000000147	-1.72101	-0.0100098	-179.667	89.6668
313.252	199.666	µm	20	1000000147	-0.916992	-0.337997	-159.766	69.7664
313.461	200.029	µm	21	1000000147	0.208984	0.363007	60.0708	-29.9292
316.663	199.566	µm	22	1000000147	3.202	-0.463013	-8.22801	-81.772
316.779	199.533	µm	23	1000000147	0.115997	-0.0329895	-15.8757	-74.1243
318.371	200.172	µm	24	1000000147	1.59201	0.638992	21.8693	-68.1307
320.652	201.039	µm	25	1000000147	2.28101	0.867004	20.8117	-69.1883
322.787	202.021	µm	26	1000000147	2.13498	0.981995	24.7003	-65.2997
327.428	208.308	µm	27	1000000147	4.64102	6.287	53.5655	-36.4345
324.563	210.022	µm	28	1000000147	-2.86502	1.714	149.11	59.1099
322.338	223.189	µm	29	1000000147	-2.22498	13.167	99.5913	9.59131
327.628	224.93	µm	30	1000000147	5.28998	1.741	18.217	-71.783
328.724	225.186	µm	31	1000000147	1.09601	0.256012	13.1477	-76.8523
326.447	225.194	µm	32	1000000147	-2.27701	0.00799561	179.799	89.7988
331.478	226.479	µm	33	1000000147	5.03101	1.285	14.328	-75.672
328.088	233.81	µm	34	1000000147	-3.38998	7.33099	114.817	24.8167
331.332	241.545	µm	35	1000000147	3.24399	7.735	67.2473	-22.7527
331.086	249.174	µm	36	1000000147	-0.246002	7.629	91.8469	1.8469
326.236	248.832	µm	37	1000000147	-4.85001	-0.341995	-175.966	85.9665
325.078	251.534	µm	38	1000000147	-1.15799	2.702	113.198	23.1984
329.037	250.071	µm	40	1000000147	3.95898	-1.463	-20.2812	-69.7188
330.86	250.899	µm	41	1000000147	1.823	0.828003	24.4275	-65.5725
327.474	252.067	µm	42	1000000147	-3.38599	1.168	160.968	70.9681
327.608	246.205	µm	43	1000000147	0.134003	-5.862	-88.6905	-1.30953
292.372	186.602	µm	1	1000000152	-35.236	-59.603	-120.591	30.5907
293.543	189.341	µm	2	1000000152	1.17099	2.739	66.8521	-23.1479
290.295	180.745	µm	3	1000000152	-3.24799	-8.59601	-110.699	20.699
284.433	174.615	µm	4	1000000152	-5.862	-6.12999	-133.72	43.7198
283.545	163.574	µm	6	1000000152	-0.888	-11.041	-94.5983	4.59826
283.67	171.826	µm	7	1000000152	0.125	8.252	89.1322	-0.867841
279.461	181.561	µm	8	1000000152	-4.20901	9.735	113.382	23.3817
279.005	190.119	µm	9	1000000152	-0.455994	8.558	93.05	3.04999
278.436	191.863	µm	10	1000000152	-0.569	1.744	108.069	18.0695
276.797	187.205	µm	11	1000000152	-1.63901	-4.658	-109.385	19.3854
279.305	175.898	µm	12	1000000152	2.508	-11.307	-77.4938	-12.5062
280.037	176.033	µm	13	1000000152	0.731995	0.13501	10.4502	-79.5498
276.441	180.003	µm	14	1000000152	-3.59598	3.97	132.17	42.1699
273.979	182.126	µm	15	1000000152	-2.46201	2.123	139.229	49.2286
263.173	181.825	µm	16	1000000152	-10.806	-0.30101	-178.404	88.4044
262.031	182.363	µm	17	1000000152	-1.142	0.53801	154.774	64.7743
261.763	182.402	µm	18	1000000152	-0.268005	0.0389862	171.723	81.7234
264.689	182.348	µm	19	1000000152	2.92599	-0.0539856	-1.05701	-88.943
269.379	179.145	µm	20	1000000152	4.69	-3.203	-34.3308	-55.6692
272.692	176.007	µm	21	1000000152	3.31299	-3.138	-43.4462	-46.5538
274.629	181.711	µm	22	1000000152	1.93701	5.70399	71.2431	-18.7569
274.769	183.325	µm	23	1000000152	0.140015	1.614	85.042	-4.95801
272.673	182.321	µm	24	1000000152	-2.09601	-1.004	-154.405	64.4054
269.519	183.849	µm	25	1000000152	-3.15399	1.528	154.151	64.1514
274.081	187.717	µm	26	1000000152	4.56198	3.868	40.2938	-49.7062
278.841	187.565	µm	27	1000000152	4.76001	-0.151993	-1.8289	-88.1711
276.69	186.012	µm	28	1000000152	-2.151	-1.55301	-144.171	54.171
273.502	177.111	µm	29	1000000152	-3.18799	-8.901	-109.706	19.7055
285.088	184.284	µm	30	1000000152	11.586	7.173	31.7621	-58.2379
285.692	182.376	µm	31	1000000152	0.603973	-1.90799	-72.4348	-17.5652
289.9	182.249	µm	32	1000000152	4.20801	-0.127014	-1.72889	-88.2711
288.363	181.278	µm	33	1000000152	-1.53699	-0.970993	-147.717	57.7173
289.844	180.31	µm	34	1000000152	1.48099	-0.968002	-33.1694	-56.8306
292.795	180.753	µm	35	1000000152	2.95102	0.443008	8.53752	-81.4625
289.965	179.743	µm	36	1000000152	-2.83002	-1.01001	-160.359	70.3589
289.744	179.832	µm	37	1000000152	-0.221008	0.0890045	158.064	68.0644
288.497	180.036	µm	38	1000000152	-1.24698	0.203995	170.709	80.7092
286.836	179.781	µm	39	1000000152	-1.66101	-0.25499	-171.272	81.2724
286.117	180.729	µm	40	1000000152	-0.718994	0.947998	127.178	37.1779
284.331	181.607	µm	41	1000000152	-1.78601	0.877991	153.822	63.8216
297.142	183.219	µm	42	1000000152	12.811	1.612	7.17179	-82.8282
208.737	190.003	µm	1	1000000154	-88.405	6.78401	175.612	85.6118
213.926	188.717	µm	2	1000000154	5.189	-1.28601	-13.9194	-76.0806
220.417	185.075	µm	3	1000000154	6.49101	-3.642	-29.2961	-60.7039
225.033	171.326	µm	4	1000000154	4.616	-13.749	-71.4414	-18.5586
227.453	168.567	µm	5	1000000154	2.42	-2.759	-48.7451	-41.2549
226.498	164.251	µm	6	1000000154	-0.955002	-4.31599	-102.477	12.4768
224.747	160.903	µm	7	1000000154	-1.75101	-3.34801	-117.61	27.6096
222.083	162.173	µm	8	1000000154	-2.664	1.27	154.512	64.5116
219.831	159.946	µm	9	1000000154	-2.252	-2.22701	-135.32	45.3197
217.288	155.474	µm	10	1000000154	-2.543	-4.472	-119.625	29.6247
211.576	157.089	µm	11	1000000154	-5.71199	1.61501	164.212	74.2123
203.052	155.415	µm	12	1000000154	-8.524	-1.67401	-168.889	78.8892
204.015	155.373	µm	13	1000000154	0.962997	-0.0419922	-2.49684	-87.5032
205.066	154.497	µm	14	1000000154	1.05099	-0.876007	-39.8113	-50.1887
206.15	156.073	µm	15	1000000154	1.084	1.576	55.4792	-34.5208
207.305	155.829	µm	16	1000000154	1.155	-0.244003	-11.9288	-78.0712
207.275	162.467	µm	17	1000000154	-0.0299988	6.638	90.2589	0.258932
209.309	165.677	µm	18	1000000154	2.03401	3.21001	57.6397	-32.3603
208.86	169.451	µm	19	1000000154	-0.449005	3.774	96.7848	6.78477
201.251	174.993	µm	20	1000000154	-7.60899	5.54199	143.932	53.9324
194.472	182.815	µm	21	1000000154	-6.77901	7.82201	130.914	40.9141
188.68	186.083	µm	22	1000000154	-5.79201	3.26799	150.567	60.5673
183.624	191.936	µm	23	1000000154	-5.056	5.85301	130.821	40.8214
180.273	191.022	µm	24	1000000154	-3.351	-0.914001	-164.743	74.7434
178.462	194.028	µm	25	1000000154	-1.81099	3.006	121.067	31.0672
178.519	196.356	µm	26	1000000154	0.0569916	2.328	88.5976	-1.40237
177.953	198.343	µm	27	1000000154	-0.565994	1.987	105.9	15.8995
169.839	189.679	µm	28	1000000154	-8.114	-8.664	-133.122	43.1224
167.254	184.87	µm	29	1000000154	-2.58501	-4.80901	-118.26	28.2596
168.534	176.917	µm	30	1000000154	1.28	-7.95299	-80.8569	-9.1431
167.697	167.75	µm	31	1000000154	-0.83699	-9.16701	-95.2169	5.21691
165.055	157.856	µm	33	1000000154	-2.64201	-9.894	-104.951	14.951
162.552	159.811	µm	34	1000000154	-2.50299	1.955	142.008	52.0078
160.961	161.676	µm	35	1000000154	-1.591	1.86499	130.467	40.4671
162.32	162.419	µm	36	1000000154	1.35901	0.743011	28.6668	-61.3332
162.669	163.783	µm	37	1000000154	0.348999	1.364	75.6479	-14.3521
164.579	167.48	µm	38	1000000154	1.90999	3.69699	62.6776	-27.3224
166.888	169.895	µm	39	1000000154	2.30901	2.41501	46.2855	-43.7145
166.018	167.553	µm	40	1000000154	-0.869995	-2.34201	-110.379	20.3787
160.46	167.145	µm	42	1000000154	-5.558	-0.40799	-175.802	85.8017
323.592	196.059	µm	1	1000000157	163.132	28.914	10.0509	-79.9491
327.248	190.187	µm	2	1000000157	3.65598	-5.87201	-58.0932	-31.9068
329.041	187.241	µm	3	1000000157	1.793	-2.946	-58.6744	-31.3256
329.284	187.6	µm	4	1000000157	0.243011	0.359009	55.9061	-34.0939
330.822	177.231	µm	5	1000000157	1.53799	-10.369	-81.5631	-8.43695
331.182	175.423	µm	6	1000000157	0.360016	-1.808	-78.7383	-11.2617
330.739	165.816	µm	7	1000000157	-0.442993	-9.60701	-92.6401	2.64012
330.493	163.954	µm	8	1000000157	-0.246002	-1.862	-97.5262	7.52617
330.668	163.492	µm	9	1000000157	0.174988	-0.46199	-69.2548	-20.7452
331.873	155.607	µm	10	1000000157	1.20499	-7.88501	-81.3113	-8.68871
331.527	153.94	µm	11	1000000157	-0.345978	-1.66699	-101.725	11.7251
330.367	157.734	µm	13	1000000157	-1.16	3.79399	107.001	17.0009
327.591	165.701	µm	14	1000000157	-2.776	7.96701	109.21	19.2102
325.39	167.337	µm	15	1000000157	-2.20099	1.636	143.376	53.3765
327.129	171.601	µm	16	1000000157	1.73898	4.26399	67.8129	-22.1871
325.417	180.753	µm	17	1000000157	-1.71201	9.15201	100.595	10.5955
327.562	181.355	µm	18	1000000157	2.14502	0.60199	15.6765	-74.3235
332.558	177.944	µm	19	1000000157	4.996	-3.411	-34.3231	-55.6769
334.844	169.884	µm	20	1000000157	2.28598	-8.06	-74.1656	-15.8344
333.218	160.976	µm	22	1000000157	-1.62601	-8.908	-100.345	10.3445
329.648	154.812	µm	24	1000000157	-3.56998	-6.164	-120.078	30.0779
329.179	163.137	µm	25	1000000157	-0.469025	8.325	93.2246	3.2246
327.114	162.993	µm	26	1000000157	-2.06497	-0.143997	-176.011	86.011
327.858	159.99	µm	27	1000000157	0.743988	-3.00299	-76.0852	-13.9148
329.492	158.913	µm	28	1000000157	1.634	-1.07701	-33.3899	-56.6101
329.326	160.096	µm	29	1000000157	-0.166016	1.183	97.9884	7.98841
329.505	160.183	µm	30	1000000157	0.179016	0.0870056	25.9207	-64.0793
330.861	162.036	µm	31	1000000157	1.35599	1.853	53.804	-36.196
325.929	163.034	µm	33	1000000157	-4.93201	0.998001	168.561	78.5606
325.334	161.834	µm	34	1000000157	-0.594971	-1.2	-116.373	26.3727
202.723	203.099	µm	1	1000000159	-122.611	41.265	161.399	71.3992
206.555	189.759	µm	2	1000000159	3.83199	-13.34	-73.973	-16.027
200.872	200.732	µm	3	1000000159	-5.683	10.973	117.38	27.38
200.473	199.374	µm	4	1000000159	-0.398987	-1.358	-106.373	16.373
200.101	199.659	µm	5	1000000159	-0.372009	0.285004	142.544	52.5436
197.44	196.693	µm	6	1000000159	-2.661	-2.966	-131.897	41.8974
196.613	189.236	µm	7	1000000159	-0.826996	-7.457	-96.3284	6.32835
193.981	188.921	µm	8	1000000159	-2.632	-0.314987	-173.176	83.1755
195.241	200.403	µm	9	1000000159	1.25999	11.482	83.7376	-6.26238
198.431	206.589	µm	10	1000000159	3.19	6.186	62.7207	-27.2793
198.182	207.888	µm	11	1000000159	-0.248993	1.299	100.851	10.8509
197.561	205.863	µm	12	1000000159	-0.621002	-2.02499	-107.049	17.0491
197.487	195.992	µm	13	1000000159	-0.0740051	-9.871	-90.4296	0.429551
201.165	194.439	µm	14	1000000159	3.67799	-1.55301	-22.8916	-67.1084
205.575	194.752	µm	15	1000000159	4.41	0.313004	4.05981	-85.9402
205.104	204.786	µm	17	1000000159	-0.470993	10.034	92.6875	2.68748
209.282	208.642	µm	18	1000000159	4.17799	3.856	42.7049	-47.2951
214.607	213.626	µm	19	1000000159	5.325	4.98401	43.1055	-46.8945
216.961	214.759	µm	20	1000000159	2.354	1.133	25.7018	-64.2982
217.777	214.25	µm	21	1000000159	0.815994	-0.509003	-31.9552	-58.0448
218.322	213.254	µm	22	1000000159	0.545013	-0.996002	-61.3125	-28.6875
218.826	212.734	µm	23	1000000159	0.503998	-0.520004	-45.8955	-44.1045
219.214	212.157	µm	24	1000000159	0.388	-0.576996	-56.0812	-33.9188
222.967	210.56	µm	25	1000000159	3.75299	-1.597	-23.0511	-66.9489
226.282	215.062	µm	26	1000000159	3.315	4.502	53.6343	-36.3657
228.742	213.999	µm	27	1000000159	2.46001	-1.063	-23.3699	-66.6301
228.442	211.537	µm	28	1000000159	-0.300003	-2.46199	-96.9475	6.94746
227.941	208.005	µm	29	1000000159	-0.501007	-3.532	-98.0734	8.07344
229.513	207.312	µm	30	1000000159	1.57201	-0.693008	-23.79	-66.21
229.825	206.888	µm	31	1000000159	0.311996	-0.423996	-53.6526	-36.3474
231.476	207.505	µm	32	1000000159	1.651	0.617004	20.4915	-69.5085
232.499	205.178	µm	33	1000000159	1.02299	-2.32701	-66.2689	-23.7311
236.781	201.613	µm	34	1000000159	4.28201	-3.56499	-39.7791	-50.2209
238.482	199.579	µm	35	1000000159	1.70099	-2.03401	-50.0952	-39.9048
241.33	198.851	µm	36	1000000159	2.84801	-0.727997	-14.3387	-75.6613
242.668	201.505	µm	37	1000000159	1.338	2.65401	63.2454	-26.7546
244.079	208.381	µm	38	1000000159	1.411	6.87599	78.4035	-11.5965
240.984	209.194	µm	39	1000000159	-3.095	0.813004	165.282	75.2819
241.597	207.306	µm	40	1000000159	0.613007	-1.888	-72.0121	-17.9879
239.953	208.442	µm	41	1000000159	-1.644	1.136	145.356	55.3555
235.303	208.45	µm	42	1000000159	-4.65001	0.00799561	179.901	89.9015
232.38	215.629	µm	43	1000000159	-2.92299	7.179	112.154	22.1541
335.715	203.689	µm	1	1000000162	103.335	-11.94	-6.5911	-83.4089
334.322	204.091	µm	2	1000000162	-1.39301	0.402008	163.902	73.9024
338.109	206.148	µm	3	1000000162	3.78702	2.05699	28.5094	-61.4906
343.049	207.612	µm	4	1000000162	4.94	1.464	16.5076	-73.4924
349.156	207.423	µm	5	1000000162	6.10699	-0.188995	-1.77259	-88.2274
351.593	206.604	µm	6	1000000162	2.43698	-0.819	-18.576	-71.424
357.468	207.109	µm	7	1000000162	5.875	0.50499	4.91282	-85.0872
361.079	206.863	µm	8	1000000162	3.61102	-0.245987	-3.89703	-86.103
365.832	204.483	µm	9	1000000162	4.75299	-2.38	-26.5989	-63.4011
365.996	205.477	µm	10	1000000162	0.164001	0.994003	80.6311	-9.36888
363.956	205.68	µm	11	1000000162	-2.04001	0.202988	174.318	84.3176
363.257	206.001	µm	12	1000000162	-0.699005	0.321014	155.333	65.3333
364.143	206.024	µm	13	1000000162	0.886017	0.022995	1.48668	-88.5133
365.366	205.17	µm	14	1000000162	1.22299	-0.854004	-34.9262	-55.0738
363.213	206.584	µm	15	1000000162	-2.15298	1.414	146.705	56.7046
362.213	206.635	µm	16	1000000162	-1	0.0509949	177.081	87.0807
361.745	205.924	µm	17	1000000162	-0.468018	-0.710999	-123.355	33.3551
361.332	206.627	µm	18	1000000162	-0.412994	0.703003	120.433	30.433
360.489	207.159	µm	19	1000000162	-0.842987	0.531998	147.745	57.7445
359.309	206.324	µm	20	1000000162	-1.18002	-0.834991	-144.717	54.7165
356.924	207.542	µm	21	1000000162	-2.38498	1.218	152.947	62.9467
355.618	206.597	µm	22	1000000162	-1.306	-0.945007	-144.111	54.1109
354.867	207.002	µm	23	1000000162	-0.751007	0.404999	151.663	61.6632
354.337	208.377	µm	24	1000000162	-0.529999	1.375	111.079	21.0793
352.844	209.256	µm	25	1000000162	-1.49301	0.878998	149.513	59.5129
354.796	210.785	µm	26	1000000162	1.952	1.52901	38.0718	-51.9282
356.758	211.073	µm	27	1000000162	1.96201	0.287994	8.35057	-81.6494
355.232	210.419	µm	28	1000000162	-1.526	-0.653992	-156.802	66.8017
353.475	210.584	µm	29	1000000162	-1.75699	0.164993	174.635	84.6353
349.366	212.797	µm	31	1000000162	-4.10901	2.213	151.694	61.6943
338.758	222.97	µm	33	1000000162	-10.608	10.173	136.199	46.1992
331.82	223.997	µm	34	1000000162	-6.93799	1.02699	171.58	81.58
327.466	227.368	µm	35	1000000162	-4.354	3.371	142.252	52.2519
332.555	227.667	µm	36	1000000162	5.08899	0.299011	3.36263	-86.6374
323.672	229.286	µm	39	1000000162	-8.883	1.61899	169.671	79.6708
322.043	227.899	µm	40	1000000162	-1.629	-1.38699	-139.588	49.5876
321.181	230.726	µm	41	1000000162	-0.862	2.827	106.957	16.9574
330.621	234.638	µm	42	1000000162	9.44	3.912	22.5095	-67.4905
327.395	235.079	µm	43	1000000162	-3.22601	0.440994	172.216	82.2159
269.135	205.362	µm	1	1000000165	-58.26	-29.717	-152.975	62.975
274.81	202.95	µm	2	1000000165	5.67499	-2.412	-23.0266	-66.9734
276.034	203.471	µm	3	1000000165	1.224	0.520996	23.0571	-66.9429
277.689	204.701	µm	4	1000000165	1.655	1.23001	36.6201	-53.3799
274.853	210.001	µm	5	1000000165	-2.836	5.3	118.151	28.151
273.361	212.272	µm	6	1000000165	-1.492	2.271	123.304	33.3042
273.68	217.435	µm	7	1000000165	0.319	5.16299	86.4644	-3.53558
277.079	222.083	µm	8	1000000165	3.39902	4.64799	53.8225	-36.1775
287.005	229.712	µm	11	1000000165	9.92599	7.62901	37.5455	-52.4545
288.018	230.308	µm	12	1000000165	1.013	0.595993	30.4702	-59.5298
294.122	223.799	µm	13	1000000165	6.104	-6.509	-46.8391	-43.1609
297.249	215.037	µm	14	1000000165	3.12698	-8.76199	-70.3595	-19.6405
303.37	214.849	µm	15	1000000165	6.121	-0.188004	-1.75926	-88.2407
305.114	213.669	µm	16	1000000165	1.74402	-1.17999	-34.0821	-55.9179
305.14	210.305	µm	18	1000000165	0.026001	-3.36401	-89.5572	-0.442839
305.143	209.785	µm	19	1000000165	0.00299072	-0.519989	-89.6705	-0.329534
301.853	208.236	µm	20	1000000165	-3.29001	-1.54901	-154.788	64.7879
300.077	214.216	µm	21	1000000165	-1.776	5.98001	106.541	16.5409
311.722	207.561	µm	1	1000000167	11.645	-6.655	-29.7475	-60.2525
312.509	210.035	µm	2	1000000167	0.787018	2.474	72.3533	-17.6467
305.615	215.799	µm	3	1000000167	-6.89401	5.76399	140.101	50.1015
300.741	217.655	µm	4	1000000167	-4.87399	1.856	159.153	69.1533
306.123	215.59	µm	5	1000000167	5.38199	-2.065	-20.9912	-69.0088
306.745	214.986	µm	6	1000000167	0.622009	-0.604004	-44.1586	-45.8414
308.091	213.983	µm	7	1000000167	1.34601	-1.00299	-36.692	-53.308
311.588	205.557	µm	8	1000000167	3.49701	-8.42599	-67.4603	-22.5397
317.212	202.175	µm	9	1000000167	5.62399	-3.382	-31.0207	-58.9793
322.295	201.955	µm	10	1000000167	5.08301	-0.220001	-2.47831	-87.5217
322.164	201.207	µm	11	1000000167	-0.131012	-0.748001	-99.9346	9.93455
321.865	201.649	µm	12	1000000167	-0.299011	0.442001	124.078	34.0781
323.257	201.169	µm	13	1000000167	1.392	-0.479996	-19.0255	-70.9745
324.478	202.398	µm	14	1000000167	1.22101	1.22899	45.1866	-44.8134
328.55	206.674	µm	16	1000000167	4.07199	4.276	46.3999	-43.6001
327.457	205.884	µm	17	1000000167	-1.09299	-0.789993	-144.141	54.1412
328.073	206.055	µm	18	1000000167	0.615997	0.17099	15.5137	-74.4863
327.648	209.211	µm	19	1000000167	-0.424988	3.15601	97.6693	7.66932
321.761	220.179	µm	20	1000000167	-5.88702	10.968	118.224	28.2245
313.916	222.496	µm	21	1000000167	-7.845	2.317	163.546	73.5456
313.413	220.324	µm	22	1000000167	-0.502991	-2.172	-103.039	13.0387
308.157	219.391	µm	23	1000000167	-5.25598	-0.932999	-169.934	79.9342
301.518	222.052	µm	24	1000000167	-6.63901	2.661	158.158	68.1585
306.93	219.461	µm	25	1000000167	5.41199	-2.591	-25.5829	-64.4171
296.653	221.574	µm	26	1000000167	-10.277	2.11301	168.382	78.3816
289.754	225.07	µm	27	1000000167	-6.89902	3.496	153.127	63.1269
291.842	225.347	µm	28	1000000167	2.08801	0.276993	7.55665	-82.4433
299.286	227.099	µm	29	1000000167	7.444	1.752	13.2439	-76.7561
301.383	229.807	µm	30	1000000167	2.09698	2.70801	52.2471	-37.7529
303.937	231.982	µm	31	1000000167	2.55402	2.17499	40.4176	-49.5824
310.716	231.776	µm	32	1000000167	6.77899	-0.205994	-1.74051	-88.2595
303.053	226.249	µm	33	1000000167	-7.66299	-5.52701	-144.199	54.1986
304.088	227.46	µm	34	1000000167	1.035	1.21101	49.4809	-40.5191
308.323	228.079	µm	35	1000000167	4.23499	0.618988	8.31551	-81.6845
307.983	219.842	µm	36	1000000167	-0.339996	-8.237	-92.3636	2.36364
298.402	209.553	µm	37	1000000167	-9.58099	-10.289	-132.959	42.9593
297.917	212.14	µm	38	1000000167	-0.485016	2.58701	100.619	10.6186
295.581	216.886	µm	39	1000000167	-2.336	4.746	116.207	26.2066
292.167	222.02	µm	40	1000000167	-3.414	5.134	123.623	33.6231
290.141	227.13	µm	41	1000000167	-2.026	5.11	111.627	21.6272
294.641	224.651	µm	42	1000000167	4.5	-2.479	-28.8499	-61.1501
300.162	218.845	µm	43	1000000167	5.521	-5.806	-46.4413	-43.5587
323.677	216.951	µm	1	1000000174	23.515	-1.894	-4.6049	-85.3951
322.526	221.033	µm	2	1000000174	-1.151	4.082	105.747	15.7468
323.167	220.182	µm	3	1000000174	0.640991	-0.850998	-53.0121	-36.9879
322.451	221.256	µm	4	1000000174	-0.716003	1.07399	123.69	33.6904
326.358	223.037	µm	5	1000000174	3.90701	1.78101	24.5058	-65.4942
330.76	224.595	µm	6	1000000174	4.40201	1.558	19.4904	-70.5096
328.503	224.925	µm	7	1000000174	-2.25702	0.330002	171.682	81.6816
329.716	224.409	µm	8	1000000174	1.21301	-0.516006	-23.0445	-66.9555
332.297	227.828	µm	9	1000000174	2.58099	3.41901	52.951	-37.049
329.744	226.088	µm	10	1000000174	-2.55301	-1.74001	-145.724	55.7236
332.376	226.031	µm	11	1000000174	2.63202	-0.0569916	-1.24044	-88.7596
335.957	227.336	µm	12	1000000174	3.58099	1.30499	20.0229	-69.9771
334.086	226.736	µm	13	1000000174	-1.871	-0.600006	-162.22	72.2196
327.143	225.144	µm	14	1000000174	-6.94299	-1.592	-167.086	77.0856
324.492	226.794	µm	15	1000000174	-2.651	1.65001	148.101	58.1015
321.935	227.661	µm	16	1000000174	-2.55701	0.866989	161.27	71.27
316.571	228.658	µm	17	1000000174	-5.36398	0.997009	169.471	79.4705
315.658	231.506	µm	18	1000000174	-0.913025	2.84799	107.775	17.7751
311.74	233.667	µm	19	1000000174	-3.918	2.16101	151.121	61.1206
299.815	237.683	µm	20	1000000174	-11.925	4.01599	161.388	71.388
302.137	235.13	µm	21	1000000174	2.32199	-2.55299	-47.713	-42.287
302.406	235.25	µm	22	1000000174	0.269012	0.119995	24.0396	-65.9604
304.614	234.863	µm	23	1000000174	2.20801	-0.386993	-9.94115	-80.0588
305.473	233.964	µm	24	1000000174	0.858978	-0.899002	-46.3042	-43.6958
307.106	229.349	µm	25	1000000174	1.633	-4.61501	-70.5139	-19.4861
314.013	232.896	µm	26	1000000174	6.90701	3.547	27.1821	-62.8179
312.87	234.514	µm	27	1000000174	-1.14301	1.61801	125.238	35.2384
309.623	231.632	µm	28	1000000174	-3.24701	-2.882	-138.408	48.4082
307.639	226.114	µm	29	1000000174	-1.98398	-5.51801	-109.776	19.7759
314.09	235.299	µm	30	1000000174	6.45099	9.185	54.9181	-35.0819
315.31	236.288	µm	31	1000000174	1.22	0.988998	39.0301	-50.9699
317.701	235.215	µm	32	1000000174	2.39099	-1.073	-24.169	-65.831
313.855	236.001	µm	33	1000000174	-3.84598	0.786011	168.449	78.4494
315.645	235.364	µm	34	1000000174	1.78998	-0.637009	-19.5894	-70.4106
316.954	235.369	µm	35	1000000174	1.30902	0.00500488	0.219062	-89.7809
318.665	235.559	µm	36	1000000174	1.711	0.190002	6.3366	-83.6634
319.403	235.292	µm	37	1000000174	0.738007	-0.266998	-19.8893	-70.1107
319.81	237.48	µm	38	1000000174	0.406982	2.18799	79.463	-10.537
317.022	238.249	µm	39	1000000174	-2.78799	0.768997	164.58	74.5798
314.062	239.937	µm	40	1000000174	-2.95999	1.688	150.305	60.3051
306.661	239.399	µm	41	1000000174	-7.401	-0.537994	-175.842	85.8424
315.295	226.488	µm	43	1000000174	8.634	-12.911	-56.2281	-33.7719
199.439	222.147	µm	1	1000000176	-115.856	-4.341	-177.854	87.8542
201.774	217.075	µm	2	1000000176	2.33501	-5.07201	-65.28	-24.72
202.019	216.208	µm	3	1000000176	0.244995	-0.867004	-74.221	-15.779
202.223	218.218	µm	4	1000000176	0.20401	2.01001	84.2045	-5.7955
202.91	220.662	µm	5	1000000176	0.686996	2.444	74.2996	-15.7004
209.337	225.799	µm	6	1000000176	6.427	5.13699	38.6348	-51.3652
215.355	227.863	µm	7	1000000176	6.01799	2.06401	18.9306	-71.0694
217.661	226.646	µm	8	1000000176	2.306	-1.21701	-27.8232	-62.1768
218.954	226.549	µm	9	1000000176	1.293	-0.0970001	-4.29026	-85.7097
218.951	226.031	µm	10	1000000176	-0.00299072	-0.51799	-90.3308	0.330805
221.229	221.793	µm	11	1000000176	2.278	-4.23801	-61.7412	-28.2588
218.713	220.896	µm	12	1000000176	-2.51601	-0.897003	-160.378	70.3779
222.154	225.612	µm	13	1000000176	3.44101	4.716	53.8838	-36.1162
225.197	226.411	µm	14	1000000176	3.043	0.798996	14.712	-75.288
231.387	227.033	µm	15	1000000176	6.18999	0.622009	5.73818	-84.2618
232.198	227.28	µm	16	1000000176	0.811005	0.246994	16.9383	-73.0617
233.802	218.183	µm	17	1000000176	1.604	-9.097	-80.0003	-9.99974
234.97	215.72	µm	18	1000000176	1.168	-2.463	-64.6288	-25.3712
239.708	213.646	µm	19	1000000176	4.73799	-2.07401	-23.6409	-66.3591
244.758	217.571	µm	20	1000000176	5.05	3.925	37.8553	-52.1447
245.346	226.405	µm	21	1000000176	0.587997	8.834	86.192	-3.80803
239.992	233.142	µm	22	1000000176	-5.35399	6.737	128.475	38.4747
230.878	241.656	µm	23	1000000176	-9.114	8.51401	136.949	46.9494
223.355	251.65	µm	24	1000000176	-7.52301	9.99399	126.971	36.9707
214.723	258.076	µm	25	1000000176	-8.63199	6.42599	143.335	53.3345
211.792	259.793	µm	26	1000000176	-2.931	1.71701	149.638	59.6378
211.774	254.484	µm	27	1000000176	-0.0180054	-5.30901	-90.1943	0.194317
213.032	244.327	µm	28	1000000176	1.258	-10.157	-82.9396	-7.06042
[truncated: 13,533 more rows]

## Sheet: Fig. 6D WT 3
Position X	Position Y	Unit	Time	TrackID	X change	Y change	Angle	A/P axis Angle
[truncated: 14,860 more rows]

[truncated: 20 more sheets: Fig. 6D htlDN 1, Fig. 6D htlDN 2, Fig. 6D htlDN 3, Fig. 6D htlCA 1, Fig. 6D htlCA 2, Fig. 6D htlCA 3, Fig. 6E, Fig. 6F, Fig. 7C, Fig. 7E, Fig. 8C, Fig. 8E, Fig. 8F 12h male, Fig. 8F 12h female, Fig. 8F 2day male, Fig. 8F 2day female, Fig. 8F 5day male, Fig. 8E 5day female, Fig. S1D, Fig. S1F]
